# Supplementary material for: Bis{2-[(2-benzoyl­hydrazin-1-yl­idene)meth­yl]-6-meth­oxy­phenolato}iron(III) chloride monohydrate
Source: Acta Crystallogr Sect E Struct Rep Online. 2010 Jun 23;66(Pt 7):m828. doi: 10.1107/S1600536810023226 (PMC3007077; doi:10.1107/S1600536810023226)
Supplement: Supplementary file 2 [file e-66-0m828-Isup2.hkl]

# 
# h,k,l, Fc-squared, Fo-squared, sigma(Fo-squared) and status flag 
# 
data_I
_shelx_title ' p in P2(1)/c' 
_shelx_refln_list_code          4 
_shelx_F_calc_maximum      232.92 
_exptl_crystal_F_000      1340.00 
_reflns_d_resolution_high  0.8409 
 
loop_ 
 _symmetry_equiv_pos_as_xyz 
 'x, y, z' 
 '-x, y+1/2, -z+1/2' 
 '-x, -y, -z' 
 'x, -y-1/2, z-1/2' 
 
_cell_length_a    12.7778 
_cell_length_b    22.7113 
_cell_length_c    10.0604 
_cell_angle_alpha  90.000 
_cell_angle_beta   94.542 
_cell_angle_gamma  90.000 
 
_shelx_F_squared_multiplier     1.000 
 
loop_ 
 _refln_index_h 
 _refln_index_k 
 _refln_index_l 
 _refln_F_squared_calc 
 _refln_F_squared_meas 
 _refln_F_squared_sigma 
 _refln_observed_status 
   2   0   0     6965.77     7118.55    107.22 o 
   3   0   0     7747.10     7463.27    125.99 o 
   4   0   0    10929.69    10068.26    167.80 o 
   5   0   0    24535.97    25831.67    360.81 o 
   6   0   0     3652.58     3372.71    104.01 o 
   7   0   0     8996.53     8069.08    174.24 o 
   8   0   0     1268.77     1389.08     87.39 o 
   9   0   0     3907.77     3879.62    108.45 o 
  10   0   0        5.92      -20.58     43.02 o 
  11   0   0      848.64     1029.90     78.54 o 
  12   0   0      323.14      404.77     79.35 o 
  13   0   0      585.00      704.99    100.25 o 
  14   0   0     1254.71     1223.42    123.84 o 
  15   0   0        9.73       67.55     79.35 o 
   1   1   0     4825.87     4116.83     60.58 o 
   2   1   0     4195.59     3127.44     43.97 o 
   4   1   0      380.12      259.17     28.61 o 
   5   1   0     5958.52     5859.03     78.03 o 
   6   1   0     1142.69     1198.70     44.04 o 
   7   1   0      712.47      794.45     40.11 o 
   8   1   0      114.21       40.99     47.57 o 
   9   1   0      100.84        5.95     31.86 o 
  10   1   0     1468.40     1383.62     63.05 o 
  11   1   0      894.37      995.63     54.34 o 
  12   1   0       42.48       95.91     45.27 o 
  13   1   0       92.36      104.32     50.61 o 
  14   1   0       49.06       61.22     53.45 o 
  15   1   0      288.71      395.26     99.72 o 
   1   2   0     1201.49      784.95     18.31 o 
   2   2   0    15858.04    17316.75    160.54 o 
   3   2   0     8023.28     7727.39     80.49 o 
   4   2   0    43621.86    44182.54    383.48 o 
   5   2   0    11926.71    11714.63    120.73 o 
   6   2   0      103.06       90.17     22.39 o 
   7   2   0     2628.05     2625.41     63.44 o 
   8   2   0       99.02       65.28     27.43 o 
   9   2   0     5158.17     5297.34    136.34 o 
  10   2   0       97.18      149.05     38.69 o 
  11   2   0     2286.99     2109.11    102.61 o 
  12   2   0      132.24      127.79     46.05 o 
  13   2   0       78.61       66.76     68.35 o 
  14   2   0      337.25      157.46     56.25 o 
  15   2   0        6.98       -4.37     53.08 o 
   1   3   0     9950.31    11680.13    113.91 o 
   2   3   0      558.18      843.54     26.20 o 
   3   3   0      630.49      581.02     26.33 o 
   4   3   0       33.58       84.37     16.89 o 
   5   3   0     1327.14     1449.43     43.77 o 
   6   3   0     3991.44     4150.50     71.73 o 
   7   3   0      471.45      533.05     35.68 o 
   8   3   0     1990.33     1851.73     61.48 o 
   9   3   0        3.43      -36.40     30.14 o 
  10   3   0     1991.42     2061.13     75.18 o 
  11   3   0       22.39      -10.26     39.54 o 
  12   3   0      509.10      458.52     57.00 o 
  13   3   0      663.55      672.08     68.41 o 
  14   3   0      208.34      255.21     57.79 o 
  15   3   0       19.30        2.11     52.45 o 
   0   4   0     5414.86     4581.65     85.24 o 
   1   4   0      146.02      104.92     13.22 o 
   2   4   0     4772.31     5199.03     63.48 o 
   3   4   0     4456.98     4120.23     58.92 o 
   4   4   0      334.73      259.21     22.16 o 
   5   4   0      481.71      463.15     27.27 o 
   6   4   0     1497.24     1617.87     50.52 o 
   7   4   0      606.75      764.93     40.17 o 
   8   4   0      134.70      118.18     29.20 o 
   9   4   0     1633.16     1620.34     86.39 o 
  10   4   0      201.13      162.69     37.01 o 
  11   4   0     1163.98     1144.15     61.97 o 
  12   4   0      152.39      175.33     47.44 o 
  13   4   0      321.83      290.76     55.54 o 
  14   4   0        7.30       32.39     52.54 o 
   1   5   0     4480.18     4272.62     71.47 o 
   2   5   0     3699.89     3374.33    120.17 o 
   3   5   0       76.41       75.76     17.54 o 
   4   5   0        5.75        4.31     16.24 o 
   5   5   0      967.18     1074.22     52.53 o 
   6   5   0     8827.26     8449.10    174.53 o 
   7   5   0     1217.53     1178.87     47.76 o 
   8   5   0     3439.14     3628.15     80.68 o 
   9   5   0       46.81       86.20     32.41 o 
  10   5   0      865.30      853.89     54.59 o 
  11   5   0      557.74      595.17     55.33 o 
  12   5   0      138.32      178.74     62.73 o 
  13   5   0     1485.40     1666.59    125.99 o 
  14   5   0      617.70      623.77    135.91 o 
   0   6   0      341.74      401.27     22.88 o 
   1   6   0     3760.59     3725.56     60.49 o 
   2   6   0       16.52       31.59     18.39 o 
   3   6   0    13903.78    12861.87    126.56 o 
   4   6   0     4912.50     4373.11     68.81 o 
   5   6   0     1776.72     1622.36     74.54 o 
   6   6   0      893.08      932.59     42.93 o 
   7   6   0      198.92      228.20     29.47 o 
   8   6   0      321.94      281.71     35.07 o 
   9   6   0     1781.87     1873.35    131.96 o 
  10   6   0      526.09      583.45     76.41 o 
  11   6   0      332.54      284.00     54.81 o 
  12   6   0      496.52      564.54     62.14 o 
  13   6   0       84.56      137.29     51.79 o 
  14   6   0      135.90      116.21     54.35 o 
   1   7   0      104.82      114.37     24.18 o 
   2   7   0     3033.49     2897.23     56.15 o 
   3   7   0     6867.96     6948.26     88.91 o 
   4   7   0       10.97       28.47     18.87 o 
   5   7   0      727.21      736.98     37.76 o 
   6   7   0      324.80      345.16     31.56 o 
   7   7   0      225.90      262.46     32.43 o 
   8   7   0        2.77      -17.26     28.23 o 
   9   7   0     1049.57      943.11     54.29 o 
  10   7   0      463.95      491.78     48.22 o 
  11   7   0      336.28      293.81     45.40 o 
  12   7   0      501.62      579.11     63.25 o 
  13   7   0       91.45      125.57     50.48 o 
  14   7   0      708.43      738.45     98.38 o 
   0   8   0      498.89      593.57     42.89 o 
   1   8   0      100.79      153.65     15.98 o 
   2   8   0      485.42      663.91     32.22 o 
   3   8   0      637.58      518.31     30.85 o 
   4   8   0      275.69      243.73     26.56 o 
   5   8   0     2284.79     2386.74     60.91 o 
   6   8   0      782.27      886.17     44.16 o 
   7   8   0     5362.67     5182.90    158.90 o 
   8   8   0      331.27      289.91     51.02 o 
   9   8   0       77.79       87.84     36.98 o 
  10   8   0      464.45      406.21     47.38 o 
  11   8   0     1849.11     2155.79     81.95 o 
  12   8   0     3056.74     3135.71    109.93 o 
  13   8   0       25.45       15.32     48.15 o 
  14   8   0      286.16      252.94     61.15 o 
   1   9   0      651.48      529.50     26.01 o 
   2   9   0       21.64      107.80     22.34 o 
   3   9   0      215.79      175.12     24.99 o 
   4   9   0     2470.67     2530.19     62.82 o 
   5   9   0     3525.25     4207.76     80.66 o 
   6   9   0     2643.76     2806.38     70.25 o 
   7   9   0       94.59      136.32     68.27 o 
   8   9   0      410.64      519.76     45.48 o 
   9   9   0      691.37      724.49     54.42 o 
  10   9   0     1693.02     1755.50     74.66 o 
  11   9   0     1735.62     2045.90    157.62 o 
  12   9   0        0.65        3.22     46.05 o 
  13   9   0      546.22      403.70     63.43 o 
  14   9   0      164.08      238.15     82.56 o 
   0  10   0     1352.03      887.96     73.18 o 
   1  10   0      625.64      749.83     30.05 o 
   2  10   0     1298.38     1214.71     36.80 o 
   3  10   0     2346.86     2350.23     90.75 o 
   4  10   0      414.32      387.93     33.73 o 
   5  10   0     1550.43     1915.81     61.32 o 
   6  10   0       19.95        6.66     35.71 o 
   7  10   0     1566.16     1687.85     64.47 o 
   8  10   0       42.40       51.72     35.74 o 
   9  10   0        2.99      -37.01     35.61 o 
  10  10   0      322.66      393.36     48.56 o 
  11  10   0      154.35      184.60     58.70 o 
  12  10   0      465.06      508.92     79.08 o 
  13  10   0       50.77       22.02     53.09 o 
  14  10   0      119.12       88.31     58.95 o 
   1  11   0     5527.61     6612.58     69.63 o 
   2  11   0    18446.46    17557.88    207.55 o 
   3  11   0     6506.73     5887.90     95.06 o 
   4  11   0     1566.82     1436.70     56.78 o 
   5  11   0    10499.83    10421.65    134.87 o 
   6  11   0     1229.25     1362.49     59.18 o 
   7  11   0      459.43      498.44     52.22 o 
   8  11   0     1569.38     1534.91     67.90 o 
   9  11   0     1057.16     1048.95     63.66 o 
  10  11   0      535.22      598.74     55.30 o 
  11  11   0      213.33      301.14     57.11 o 
  12  11   0      134.20      106.58     53.45 o 
  13  11   0      978.42      933.31    186.30 o 
   0  12   0     1567.71     1860.78     56.63 o 
   1  12   0     2942.42     2766.67     46.76 o 
   2  12   0      401.15      525.34     28.86 o 
   3  12   0        0.22       28.07     20.82 o 
   4  12   0     2675.27     2493.24     92.95 o 
   5  12   0       57.05       40.94     30.69 o 
   6  12   0       51.99       92.87     34.77 o 
   7  12   0     1121.67     1299.83     63.85 o 
   8  12   0        3.04       32.44     39.31 o 
   9  12   0        1.46      -39.69     37.79 o 
  10  12   0        7.06       -0.19     61.37 o 
  11  12   0      231.77      250.27     74.79 o 
  12  12   0      516.55      509.64     67.67 o 
  13  12   0       72.90       55.63     66.21 o 
   1  13   0    10548.43    10266.64     97.46 o 
   2  13   0        9.77       72.50     22.44 o 
   3  13   0     1093.38     1138.47    102.13 o 
   4  13   0     2044.41     1808.70     65.28 o 
   5  13   0      916.07      960.87     53.96 o 
   6  13   0     8955.85     8604.95    133.74 o 
   7  13   0      630.98      652.85     55.19 o 
   8  13   0      143.60      150.54     44.08 o 
   9  13   0       27.88       -6.55     38.79 o 
  10  13   0      910.39      917.49     64.32 o 
  11  13   0      568.86      652.28     69.98 o 
  12  13   0      324.99      353.14     63.79 o 
  13  13   0      784.90      740.43     80.65 o 
   0  14   0      119.96      185.49     29.52 o 
   1  14   0      209.79      183.42     21.06 o 
   2  14   0       14.07       22.95     17.33 o 
   3  14   0      723.97      654.56     40.47 o 
   4  14   0       63.17       56.02     39.43 o 
   5  14   0       66.00       64.66     36.85 o 
   6  14   0      232.25      305.83     44.68 o 
   7  14   0      291.36      279.67     46.80 o 
   8  14   0      795.40      968.88     62.63 o 
   9  14   0      365.70      448.99     53.12 o 
  10  14   0       47.92      -28.12     53.13 o 
  11  14   0      204.13      161.93    117.14 o 
  12  14   0       61.67       53.96     52.49 o 
   1  15   0       48.44       54.03     19.20 o 
   2  15   0      236.72      210.12     32.24 o 
   3  15   0      170.01      139.42     30.57 o 
   4  15   0      257.98      272.57     47.95 o 
   5  15   0      334.31      311.76     45.78 o 
   6  15   0      731.89      680.03     54.79 o 
   7  15   0      819.24      729.25     58.53 o 
   8  15   0     1291.43     1222.85     94.15 o 
   9  15   0      441.38      490.23     60.58 o 
  10  15   0      558.16      589.77     59.41 o 
  11  15   0      229.58      192.05    110.98 o 
  12  15   0       85.43       48.59     45.89 o 
   0  16   0      290.85      209.74     35.86 o 
   1  16   0      345.80      374.67     27.84 o 
   2  16   0      110.73       94.80     30.20 o 
   3  16   0      597.76      602.96     46.92 o 
   4  16   0     1095.02     1023.35     53.71 o 
   5  16   0      481.12      442.38     45.85 o 
   6  16   0      273.66      197.25     46.71 o 
   7  16   0        4.14      -58.54     39.03 o 
   8  16   0      603.58      681.49     91.89 o 
   9  16   0      533.64      551.93     82.83 o 
  10  16   0      581.72      464.45     59.86 o 
  11  16   0     1011.84      992.40     86.45 o 
  12  16   0       99.06       77.86     64.67 o 
   1  17   0     1044.73     1071.36     53.38 o 
   2  17   0        0.25       -2.17     29.46 o 
   3  17   0      606.78      534.26     56.81 o 
   4  17   0       69.86      102.13     35.14 o 
   5  17   0      691.91      648.96     49.29 o 
   6  17   0      208.38      202.40     38.87 o 
   7  17   0      145.11      138.38     36.58 o 
   8  17   0        1.61       16.49     32.72 o 
   9  17   0        7.75        4.83     35.36 o 
  10  17   0      102.00       79.15     40.29 o 
  11  17   0      174.63      143.51     45.65 o 
   0  18   0     2362.22     2072.60     79.74 o 
   1  18   0      247.27      297.96     42.56 o 
   2  18   0     1021.58      912.90     53.25 o 
   3  18   0        2.01       23.06     33.53 o 
   4  18   0       15.65       23.24     34.91 o 
   5  18   0     1046.75     1052.13     58.59 o 
   6  18   0       27.34       36.14     33.18 o 
   7  18   0      319.77      343.75     44.13 o 
   8  18   0        2.51      -23.93     33.81 o 
   9  18   0      280.86      220.58     42.05 o 
  10  18   0      342.34      343.14     48.13 o 
  11  18   0      166.71      153.01     93.69 o 
   1  19   0      240.67      180.61     39.28 o 
   2  19   0      456.91      473.03     45.18 o 
   3  19   0      128.63      183.43     39.53 o 
   4  19   0      432.18      518.47     48.19 o 
   5  19   0      294.12      315.14     43.25 o 
   6  19   0      175.20      186.40     53.29 o 
   7  19   0      259.76      247.72     46.51 o 
   8  19   0       32.08       75.28     38.73 o 
   9  19   0      384.61      383.69     47.56 o 
  10  19   0     1128.25     1268.24     67.39 o 
   0  20   0      296.05      226.78     82.56 o 
   1  20   0       89.04       84.92     36.22 o 
   2  20   0       54.52       32.26     36.03 o 
   3  20   0      350.66      377.26     44.23 o 
   4  20   0       26.62       81.49     41.07 o 
   5  20   0        0.96       23.55     41.06 o 
   6  20   0       20.97        7.34     38.71 o 
   7  20   0      288.23      236.81     46.04 o 
   8  20   0      175.35      194.82     44.85 o 
   9  20   0        4.19      -44.07     55.50 o 
  10  20   0      355.72      268.37     53.45 o 
   1  21   0      313.16      346.03     94.36 o 
   2  21   0      603.89      672.58     51.79 o 
   3  21   0      182.43      176.04     40.61 o 
   4  21   0      160.98      127.93     40.76 o 
   5  21   0      524.30      483.39     53.41 o 
   6  21   0      571.92      586.60     54.53 o 
   7  21   0       43.83       12.45     66.19 o 
   8  21   0      166.21       80.59     58.80 o 
   9  21   0       60.29       48.41     44.32 o 
   0  22   0     1389.92     1503.27    132.96 o 
   1  22   0      225.54      225.94     60.48 o 
   2  22   0        2.39       23.63     53.61 o 
   3  22   0      641.56      634.81     70.40 o 
   4  22   0      741.12      727.88     57.26 o 
   5  22   0      580.67      583.57     54.82 o 
   6  22   0       73.23      -27.76     51.28 o 
   7  22   0      394.74      358.20     52.09 o 
   8  22   0        1.91       60.08     43.68 o 
   1  23   0       92.02      197.94     90.87 o 
   2  23   0      301.51      356.31     91.68 o 
   3  23   0       43.97       38.58     41.36 o 
   4  23   0      117.00      102.75     52.23 o 
   5  23   0        7.78      -21.51     44.24 o 
   6  23   0      239.77      214.57     48.43 o 
   7  23   0       19.09       64.14     44.29 o 
   0  24   0      485.57      473.93    100.25 o 
   1  24   0      627.62      631.07     77.87 o 
   2  24   0      270.95      342.87     67.32 o 
   3  24   0     1201.46     1180.12    169.41 o 
   4  24   0      629.59      617.24     58.49 o 
   5  24   0      387.93      421.77     54.82 o 
   6  24   0       29.56       89.47     45.94 o 
   1  25   0       42.80       65.62    151.72 o 
   2  25   0       19.80      129.17     64.87 o 
   3  25   0       15.86       41.89     61.98 o 
   4  25   0       24.35      171.55     90.87 o 
   5  25   0       76.96       18.96     50.63 o 
   0  26   0      310.24      379.57    105.61 o 
   1  26   0       25.84       49.02     81.49 o 
   2  26   0      184.94      239.95     72.38 o 
   3  26   0      379.35      464.12     78.75 o 
   4  26   0      145.88      182.12     70.74 o 
 -15   1   1      286.81      359.55     70.69 o 
 -14   1   1      575.32      688.62    161.37 o 
 -13   1   1      120.56      169.01     53.64 o 
 -12   1   1     4112.80     4390.51    147.97 o 
 -11   1   1      690.59      698.41     64.61 o 
 -10   1   1      232.92      337.72     49.59 o 
  -9   1   1      467.26      437.72     40.93 o 
  -8   1   1      693.87      561.21     38.71 o 
  -7   1   1     1034.22     1002.16     43.73 o 
  -6   1   1       51.19       67.87     21.14 o 
  -5   1   1    13482.19    13902.65    133.79 o 
  -4   1   1       93.52      104.48     20.84 o 
  -3   1   1     5935.89     5987.08     71.33 o 
  -2   1   1     7088.30     7166.84     66.95 o 
  -1   1   1    15103.10    17283.05    469.91 o 
   0   1   1    26390.76    30474.64    520.84 o 
   1   1   1      142.95      201.75      8.61 o 
   2   1   1     8821.32     9725.61     71.22 o 
   3   1   1     1647.09     1519.31     59.27 o 
   4   1   1    12665.07    12340.02    210.16 o 
   5   1   1     4047.23     4243.88     72.22 o 
   6   1   1      201.21      288.32     33.39 o 
   7   1   1     7143.69     6742.22    102.85 o 
   8   1   1       96.69       69.27     26.26 o 
   9   1   1     2749.22     2664.23     74.00 o 
  10   1   1       14.24        7.17     33.01 o 
  11   1   1     2026.89     2246.82     70.63 o 
  12   1   1       93.73       45.64     35.25 o 
  13   1   1      974.57      940.72     73.47 o 
  14   1   1     1186.06     1128.39    121.16 o 
 -15   2   1       61.78       74.65     60.46 o 
 -14   2   1      149.58      264.69     61.89 o 
 -13   2   1     3296.10     3257.98    166.20 o 
 -12   2   1      191.58      189.29     52.07 o 
 -11   2   1      634.58      801.38     66.91 o 
 -10   2   1       56.07      142.99     75.59 o 
  -9   2   1       64.30       29.86     31.38 o 
  -8   2   1     1391.76     1152.97     52.21 o 
  -7   2   1    11248.66    11715.10    134.09 o 
  -6   2   1     6220.14     6716.17     90.84 o 
  -5   2   1     8085.93     7595.16     90.37 o 
  -4   2   1       32.85       14.26     14.40 o 
  -3   2   1       85.84      105.99     16.44 o 
  -2   2   1     6962.10     8406.94     93.64 o 
  -1   2   1     9749.30    10043.71     98.55 o 
   0   2   1     1388.81     1555.32     24.56 o 
   1   2   1      228.07      178.16     10.41 o 
   2   2   1     1640.40     1797.38     26.05 o 
   3   2   1     2231.07     1681.08     34.69 o 
   4   2   1     5853.06     5516.54     86.33 o 
   5   2   1    13271.12    12862.43    128.34 o 
   6   2   1       15.55       16.98     20.07 o 
   7   2   1     6937.40     6632.47    187.73 o 
   8   2   1      148.25      113.98     31.92 o 
   9   2   1      371.71      398.91     40.90 o 
  10   2   1       78.23       57.82     50.15 o 
  11   2   1      387.99      284.20     44.57 o 
  12   2   1     1309.66     1298.03     61.02 o 
  13   2   1      221.42      249.75     42.54 o 
  14   2   1      814.41      905.89    118.21 o 
 -15   3   1      364.54      513.07     73.92 o 
 -14   3   1      155.02      240.26     58.03 o 
 -13   3   1     3224.40     3228.18    114.82 o 
 -12   3   1      297.69      280.76     53.88 o 
 -11   3   1      722.82      784.21     67.27 o 
 -10   3   1      997.47      977.86     67.98 o 
  -9   3   1     3085.24     3124.01    115.35 o 
  -8   3   1      130.06      100.94     28.95 o 
  -7   3   1      300.71      279.87     30.59 o 
  -6   3   1     2506.98     2262.39     64.06 o 
  -5   3   1      124.44       88.09     19.49 o 
  -4   3   1      257.11      149.98     15.56 o 
  -3   3   1     5591.57     5238.79     61.63 o 
  -2   3   1     1095.04     1087.06     46.64 o 
  -1   3   1     5011.35     4912.17     61.20 o 
   0   3   1    13040.64    11668.77    261.09 o 
   1   3   1      971.50      718.04     18.75 o 
   2   3   1     5598.45     5897.40     54.67 o 
   3   3   1      670.00      739.23     43.16 o 
   4   3   1     3400.32     3848.89     74.08 o 
   6   3   1     7100.53     6970.12     93.84 o 
   7   3   1       69.50       81.99     25.23 o 
   8   3   1      103.07       20.70     32.65 o 
   9   3   1       12.87      -40.61     36.55 o 
  10   3   1     1172.45     1258.02     62.77 o 
  11   3   1     2959.02     3031.43     88.81 o 
  12   3   1        5.82      -49.13     70.18 o 
  13   3   1      636.36      671.13     51.73 o 
  14   3   1       25.04      129.74     69.70 o 
 -15   4   1       53.69       37.47     56.10 o 
 -14   4   1      236.23      227.41     56.18 o 
 -13   4   1     1586.91     1666.20     90.59 o 
 -12   4   1      183.32      228.84     50.04 o 
 -11   4   1      259.51      347.51     51.66 o 
 -10   4   1       30.93       47.50     40.01 o 
  -9   4   1     4887.03     4770.21     96.90 o 
  -8   4   1     1295.44     1287.66     98.16 o 
  -7   4   1      124.55      110.26     25.17 o 
  -6   4   1     6837.20     7063.96     95.04 o 
  -5   4   1     1799.38     1562.96     36.03 o 
  -4   4   1    14444.13    13705.61    108.67 o 
  -3   4   1      480.37      388.77     21.80 o 
  -2   4   1     3981.57     3232.04     58.73 o 
  -1   4   1    14194.60    16310.72    200.24 o 
   0   4   1      455.54      489.97     18.27 o 
   1   4   1    20212.61    22199.55    148.52 o 
   2   4   1    33076.89    34921.89    224.38 o 
   3   4   1     1049.58      823.47     55.41 o 
   4   4   1       33.45       21.44     15.59 o 
   5   4   1     8603.83     8919.32     81.02 o 
   6   4   1       19.34       -2.76     19.64 o 
   7   4   1     2267.53     2511.95     61.41 o 
   8   4   1     2702.89     2635.52     68.70 o 
   9   4   1     1876.22     2015.18     92.35 o 
  10   4   1     3096.82     3371.21     87.43 o 
  11   4   1      638.19      744.45    111.02 o 
  12   4   1        3.49       10.07     37.16 o 
  13   4   1      124.74      183.19     40.47 o 
  14   4   1      301.94      373.66    110.71 o 
 -14   5   1      699.80      767.37     73.35 o 
 -13   5   1       30.82       43.39     55.76 o 
 -12   5   1      256.58      248.54     52.12 o 
 -11   5   1      843.67      907.97     68.21 o 
 -10   5   1        7.59       33.54     67.82 o 
  -9   5   1      820.40      843.60     80.43 o 
  -8   5   1      372.45      306.74     34.80 o 
  -7   5   1     3070.83     2978.37     68.54 o 
  -6   5   1        1.78        4.35     28.54 o 
  -5   5   1     2234.76     1950.23     57.49 o 
  -4   5   1      220.62      219.26     17.47 o 
  -3   5   1     1104.14     1389.92     42.55 o 
  -2   5   1     7208.09     7254.17     95.34 o 
  -1   5   1     9750.41    10625.18    150.27 o 
   0   5   1    15741.10    14406.77    106.95 o 
   1   5   1    54251.24    53078.33    328.41 o 
   2   5   1    12205.26    11899.59     96.17 o 
   3   5   1     1434.44     1486.14     33.92 o 
   4   5   1        4.45       28.22     18.87 o 
   5   5   1     5745.08     5384.84     78.22 o 
   6   5   1     2380.42     2382.45     52.31 o 
   7   5   1      694.20      626.24     38.15 o 
   8   5   1      169.70      168.62     32.33 o 
   9   5   1        0.76       -2.79     30.55 o 
  10   5   1       44.12       72.66     64.63 o 
  11   5   1       49.69        7.17     35.26 o 
  12   5   1      228.31      238.50     36.97 o 
  13   5   1        1.47       49.50     37.31 o 
  14   5   1       50.64      123.91     48.51 o 
 -14   6   1      330.54      346.54     90.07 o 
 -13   6   1      464.27      570.77     75.59 o 
 -12   6   1       28.25      -13.07     43.17 o 
 -11   6   1       13.96      -15.92     39.58 o 
 -10   6   1      664.40      741.50    111.24 o 
  -9   6   1      197.54      246.04     38.77 o 
  -8   6   1     1710.68     1715.02     82.13 o 
  -7   6   1      225.06      230.29     30.78 o 
  -6   6   1     5978.65     5627.08     87.34 o 
  -5   6   1     3127.40     3374.74     51.61 o 
  -4   6   1     3748.16     3069.97     46.14 o 
  -3   6   1    12183.53    12912.95    114.45 o 
  -2   6   1     1469.95     1533.56     37.73 o 
  -1   6   1      261.56      327.32     20.59 o 
   0   6   1     3281.04     3585.59     47.49 o 
   1   6   1    47107.07    45143.55    287.34 o 
   2   6   1     1121.96      808.17     28.63 o 
   3   6   1    20356.69    21230.00    156.44 o 
   4   6   1     2572.89     2787.08     55.08 o 
   5   6   1     3607.82     3852.78     89.40 o 
   6   6   1      108.20       41.49     14.12 o 
   7   6   1       26.15        3.47     28.01 o 
   8   6   1     2371.85     2452.00     69.99 o 
   9   6   1      219.05      228.97     39.07 o 
  10   6   1     3356.09     3286.93     91.87 o 
  11   6   1      427.40      395.15     50.92 o 
  12   6   1      480.11      505.06     44.00 o 
  13   6   1      125.96      189.80     42.98 o 
  14   6   1      133.60      215.01     57.04 o 
 -14   7   1      554.88      577.75     72.18 o 
 -13   7   1      385.01      390.55     62.32 o 
 -12   7   1     1735.99     2016.98     95.43 o 
 -11   7   1      124.91      151.24     48.31 o 
 -10   7   1       27.27       79.53     42.76 o 
  -9   7   1     4438.16     4587.64    109.54 o 
  -8   7   1      761.48      672.68     45.61 o 
  -7   7   1     4263.52     4237.15     91.06 o 
  -6   7   1      287.38      200.38     26.23 o 
  -5   7   1     1833.71     2099.28     43.19 o 
  -4   7   1      656.99      466.97     22.70 o 
  -3   7   1     1225.29      877.01     29.64 o 
  -2   7   1     2839.38     2445.77     46.23 o 
  -1   7   1     1013.20      722.45     29.92 o 
   0   7   1    12272.09    13679.52    109.33 o 
   1   7   1     6545.97     7246.84     72.68 o 
   2   7   1      829.45      812.15     30.68 o 
   3   7   1     2446.03     3153.05     67.01 o 
   4   7   1     6531.66     5582.83     81.03 o 
   5   7   1      105.45       95.01     23.48 o 
   6   7   1     4737.97     4640.52     98.54 o 
   7   7   1      409.68      403.14     35.28 o 
   8   7   1      895.00      899.04     63.81 o 
   9   7   1     1254.31     1329.40     62.56 o 
  10   7   1      339.48      343.05     45.06 o 
  11   7   1       27.82       77.54     55.01 o 
  12   7   1        5.31        6.83     31.34 o 
  13   7   1      642.89      627.17     54.13 o 
  14   7   1        5.40      -19.06     48.99 o 
 -14   8   1       58.61       58.90     54.02 o 
 -13   8   1       11.50      -68.43     45.62 o 
 -12   8   1      315.56      337.99     57.41 o 
 -11   8   1     3327.86     3345.60    184.96 o 
 -10   8   1       23.83       27.69     42.03 o 
  -9   8   1       56.03      102.42     36.13 o 
  -8   8   1      598.79      585.92     45.26 o 
  -7   8   1      293.63      403.37     37.68 o 
  -6   8   1       74.92       89.61     19.06 o 
  -5   8   1       43.51       44.05     17.02 o 
  -4   8   1     1264.67     1248.06     36.65 o 
  -3   8   1     2178.78     1751.15     44.81 o 
  -2   8   1      189.34       99.87     18.14 o 
  -1   8   1     3798.97     3891.15     57.14 o 
   0   8   1     2871.61     3152.31     88.21 o 
   1   8   1     2515.85     2498.35     44.37 o 
   2   8   1     2865.59     2639.88     46.96 o 
   3   8   1      518.44      610.27     27.00 o 
   4   8   1     2681.68     2622.29     53.36 o 
   5   8   1     3660.63     3457.16     70.15 o 
   6   8   1      621.96      667.62     39.81 o 
   7   8   1      233.28      228.42     33.25 o 
   8   8   1        0.46      -33.07     30.04 o 
   9   8   1     1036.54      955.50     64.35 o 
  10   8   1       48.20       84.67     38.90 o 
  11   8   1      115.60       93.11     32.98 o 
  12   8   1      344.43      341.16     42.74 o 
  13   8   1      308.29      226.35     58.15 o 
  14   8   1       40.54      114.62     54.35 o 
 -14   9   1        9.35      -77.62     80.15 o 
 -13   9   1       11.57       22.02     58.70 o 
 -12   9   1     1348.39     1299.16     86.90 o 
 -11   9   1     2014.00     2086.70     92.73 o 
 -10   9   1     1518.17     1467.91     80.18 o 
  -9   9   1       25.53       64.74     37.38 o 
  -8   9   1     3265.22     3421.95     86.16 o 
  -7   9   1       10.82       13.59     30.66 o 
  -6   9   1     2309.65     2188.50     47.77 o 
  -5   9   1     1522.16     1197.61     45.96 o 
  -4   9   1      103.82       93.54     18.92 o 
  -3   9   1     4197.92     4092.99     63.18 o 
  -2   9   1      525.89      461.07     25.78 o 
  -1   9   1      952.49      927.16     38.62 o 
   0   9   1     3455.38     3057.86     53.23 o 
   1   9   1       76.86       62.55     21.18 o 
   2   9   1     8532.23     8390.69    155.54 o 
   3   9   1     1323.92     1530.49     42.52 o 
   4   9   1     2612.79     2408.48     50.93 o 
   5   9   1       77.59       94.89     25.67 o 
   6   9   1      805.11      872.44     45.82 o 
   7   9   1     2432.92     2450.10     84.27 o 
   8   9   1      548.81      609.07     47.10 o 
   9   9   1      601.70      603.22     51.13 o 
  10   9   1     4167.10     4475.05    104.15 o 
  11   9   1      604.58      548.78     57.11 o 
  12   9   1       58.11        7.39     41.17 o 
  13   9   1       17.52       36.24     67.01 o 
  14   9   1      910.50     1054.31     84.16 o 
 -14  10   1      148.36      160.17    113.12 o 
 -13  10   1      660.72      702.42     75.75 o 
 -12  10   1      243.00      325.85     60.24 o 
 -11  10   1        1.99       56.63     62.46 o 
 -10  10   1      333.40      331.64     54.32 o 
  -9  10   1      461.64      539.71     50.90 o 
  -8  10   1     2297.55     2206.29     76.39 o 
  -7  10   1     3616.08     3712.58     88.01 o 
  -6  10   1     2543.07     2784.61     73.47 o 
  -5  10   1       29.30       82.95     19.40 o 
  -4  10   1      262.56      302.29     29.38 o 
  -3  10   1        1.67       23.87     19.63 o 
  -2  10   1      320.95      270.12     24.01 o 
  -1  10   1     2171.03     2187.76     48.68 o 
   0  10   1     6960.83     7129.03     86.40 o 
   1  10   1      617.85      789.75     33.46 o 
   2  10   1      803.36      951.09     39.85 o 
   3  10   1       29.73       40.77     18.94 o 
   4  10   1      277.57      234.81     24.74 o 
   5  10   1     3335.09     3318.98     62.40 o 
   6  10   1      476.08      447.12     39.96 o 
   7  10   1     1559.14     1509.01     62.79 o 
   8  10   1      382.74      414.38     51.42 o 
   9  10   1     1057.42     1098.34     62.35 o 
  10  10   1      129.65      164.93     39.70 o 
  11  10   1      493.36      445.47     43.88 o 
  12  10   1     1369.68     1345.05     64.17 o 
  13  10   1      960.11      908.94     78.28 o 
 -13  11   1        9.37      -78.00     52.00 o 
 -12  11   1        0.86        9.29     48.85 o 
 -11  11   1       24.75      -29.57     43.37 o 
 -10  11   1       71.60       45.33     63.26 o 
  -9  11   1        5.74      -22.52     37.62 o 
  -8  11   1      362.53      422.33     56.26 o 
  -7  11   1       39.24       36.03     39.45 o 
  -6  11   1        7.26       27.04     30.27 o 
  -5  11   1      114.04      128.98     30.82 o 
  -4  11   1      438.61      448.07     41.04 o 
  -3  11   1      195.13      266.22     26.06 o 
  -2  11   1       14.20      -15.20     17.90 o 
  -1  11   1     1559.88     1376.83     83.76 o 
   0  11   1     1395.17     1404.06     44.94 o 
   1  11   1      119.51      163.39     23.45 o 
   2  11   1      192.62      184.54     22.38 o 
   3  11   1     2048.80     2255.02     65.39 o 
   4  11   1       11.07      -27.92     18.61 o 
   5  11   1       13.03       13.12     21.95 o 
   6  11   1      852.40      782.16     44.49 o 
   7  11   1      573.66      568.32     39.57 o 
   8  11   1      169.18      133.23     33.24 o 
   9  11   1      159.81      161.72     40.18 o 
  10  11   1      116.04       88.77     33.50 o 
  11  11   1      800.70      790.99     52.54 o 
  12  11   1      556.45      558.21     67.01 o 
  13  11   1      177.10      257.73     89.26 o 
 -13  12   1      496.50      438.47     71.08 o 
 -12  12   1        9.87      -16.37    110.44 o 
 -11  12   1      578.29      552.28     65.84 o 
 -10  12   1      957.39     1030.25     76.57 o 
  -9  12   1      886.48     1035.58     76.37 o 
  -8  12   1       76.94       91.22     39.38 o 
  -7  12   1     1523.70     1491.85     65.77 o 
  -6  12   1      943.93      890.00     52.75 o 
  -5  12   1      235.34      294.57     37.69 o 
  -4  12   1     3929.84     3766.92     68.62 o 
  -3  12   1        9.60       71.85     22.76 o 
  -2  12   1    14365.56    14289.31    144.89 o 
  -1  12   1     5456.57     5243.17     87.05 o 
   0  12   1       65.64      100.91     22.56 o 
   1  12   1     3553.64     3770.36     67.97 o 
   2  12   1      198.67      210.46     29.30 o 
   3  12   1     1726.55     1621.13     48.29 o 
   4  12   1     3043.25     2858.39     61.05 o 
   5  12   1      965.18      892.88     41.70 o 
   6  12   1     4859.64     4811.79     82.22 o 
   7  12   1      913.47      912.45     47.09 o 
   8  12   1     2480.97     2608.42    104.70 o 
   9  12   1      264.07      228.10     36.60 o 
  10  12   1     1308.27     1236.11     58.30 o 
  11  12   1       69.40       37.01     35.30 o 
  12  12   1     1738.65     1971.37    110.21 o 
  13  12   1     1480.13     1646.72    177.19 o 
 -13  13   1       69.31       81.73     59.83 o 
 -12  13   1      176.07      160.34     58.46 o 
 -11  13   1      244.50      284.80     58.37 o 
 -10  13   1      152.29      148.57     52.27 o 
  -9  13   1      483.59      585.89     62.07 o 
  -8  13   1     3782.24     3943.20    136.49 o 
  -7  13   1      421.56      430.51     48.09 o 
  -6  13   1       38.71       -8.89     34.30 o 
  -5  13   1      131.05      211.91     43.17 o 
  -4  13   1      202.71      243.86     40.92 o 
  -3  13   1     3030.16     3253.88     67.53 o 
  -2  13   1     1254.39     1180.96     48.20 o 
  -1  13   1      833.07      704.67     91.28 o 
   0  13   1       31.59       51.99     42.96 o 
   1  13   1     1504.60     1582.80     39.22 o 
   2  13   1      470.43      369.88     29.75 o 
   3  13   1        9.41       44.58     23.12 o 
   4  13   1        2.90      -19.22     23.67 o 
   5  13   1       38.13       38.01     26.58 o 
   6  13   1      559.63      650.37     41.52 o 
   7  13   1      401.70      354.79     38.31 o 
   8  13   1       83.15       83.98     33.67 o 
   9  13   1        0.74      -44.04     29.36 o 
  10  13   1       12.71       75.14     35.78 o 
  11  13   1       34.90        2.40     36.62 o 
  12  13   1       47.69       56.10     50.69 o 
  13  13   1      177.86       57.88     69.70 o 
 -12  14   1       22.77      106.04     57.85 o 
 -11  14   1     2213.88     2471.93    108.08 o 
 -10  14   1      155.42      136.02     50.52 o 
  -9  14   1      422.10      452.56     60.93 o 
  -8  14   1     1020.77     1007.32     72.90 o 
  -7  14   1      642.73      543.81     53.00 o 
  -6  14   1     2392.13     2384.43     90.19 o 
  -5  14   1      662.04      596.68     56.60 o 
  -4  14   1     1934.58     1801.71     78.25 o 
  -3  14   1      571.18      599.45     37.94 o 
  -2  14   1     1645.57     1566.34     61.08 o 
  -1  14   1      108.18      104.06     25.39 o 
   0  14   1       46.68       66.85     31.38 o 
   1  14   1     1443.94     1425.73     48.08 o 
   2  14   1      244.76      314.30     38.07 o 
   3  14   1     3003.45     2635.47     63.38 o 
   4  14   1        1.29        8.34     26.24 o 
   5  14   1      639.19      545.96     40.32 o 
   6  14   1      999.37     1012.67     49.80 o 
   7  14   1      279.01      311.05     38.85 o 
   8  14   1     5499.33     5557.86     98.50 o 
   9  14   1        4.24       24.84     32.27 o 
  10  14   1     1596.65     1643.08     68.01 o 
  11  14   1      641.07      612.29     52.70 o 
  12  14   1       21.84       75.90     61.65 o 
 -12  15   1      613.95      677.28     93.82 o 
 -11  15   1        0.36       12.02     64.60 o 
 -10  15   1        1.69       -2.93     46.10 o 
  -9  15   1      228.78      216.33     53.64 o 
  -8  15   1      884.92      958.25     66.90 o 
  -7  15   1     2131.80     2158.53     92.92 o 
  -6  15   1      688.65      705.93     64.26 o 
  -5  15   1      183.52      313.36     51.92 o 
  -4  15   1        1.97       -4.41     40.75 o 
  -3  15   1     1860.38     1958.89     83.76 o 
  -2  15   1      685.16      706.88     41.36 o 
  -1  15   1     1522.33     1524.24     56.73 o 
   0  15   1      166.68      195.18     22.57 o 
   1  15   1      298.72      322.40     33.72 o 
   2  15   1      846.60      844.25     46.44 o 
   3  15   1     1323.78     1247.73     52.12 o 
   4  15   1      509.44      502.58     50.38 o 
   5  15   1      781.96      735.65     44.88 o 
   6  15   1      402.29      395.92     40.92 o 
   7  15   1       74.60       29.27     40.95 o 
   8  15   1       86.00      118.67     34.58 o 
   9  15   1      164.58      169.26     37.69 o 
  10  15   1      240.23      213.64     41.55 o 
  11  15   1     1553.51     1560.85     95.10 o 
  12  15   1      118.38      199.41     59.33 o 
 -12  16   1      211.21      199.57    143.68 o 
 -11  16   1        0.97      -67.97     57.36 o 
 -10  16   1        0.05      -42.30     48.82 o 
  -9  16   1      112.81       80.65     44.76 o 
  -8  16   1      424.12      472.77     61.12 o 
  -7  16   1      278.09      261.48     54.27 o 
  -6  16   1       68.03       53.40     70.23 o 
  -5  16   1      296.21      211.33     71.04 o 
  -4  16   1     1024.50     1101.90     71.71 o 
  -3  16   1      313.40      314.88     52.00 o 
  -2  16   1      219.75      254.93     34.11 o 
  -1  16   1      409.45      507.44     39.37 o 
   0  16   1      197.78      150.15     27.08 o 
   1  16   1        7.12        1.97     27.67 o 
   2  16   1      121.34      131.46     33.24 o 
   3  16   1       18.69       29.23     32.06 o 
   4  16   1      102.43      137.44     32.38 o 
   5  16   1      667.00      572.75     44.32 o 
   6  16   1        9.09       16.21     35.64 o 
   7  16   1     1257.49     1156.89     68.39 o 
   8  16   1       98.97       81.54     40.55 o 
   9  16   1       93.68       35.94     40.40 o 
  10  16   1      378.48      396.63     46.96 o 
  11  16   1       47.92       52.28     40.97 o 
  12  16   1      186.28      333.18     66.34 o 
 -11  17   1      213.26      211.37     63.88 o 
 -10  17   1      339.22      276.02     62.12 o 
  -9  17   1      143.80      158.50     91.94 o 
  -8  17   1      119.08       74.00     49.38 o 
  -7  17   1      705.38      723.61     67.32 o 
  -6  17   1      131.58       48.53     48.36 o 
  -5  17   1      557.56      559.92     91.41 o 
  -4  17   1      618.25      567.80     65.67 o 
  -3  17   1     2790.00     2692.47    295.13 o 
  -2  17   1      531.41      627.59     62.05 o 
  -1  17   1      515.29      534.74     33.93 o 
   0  17   1      237.45      216.53     27.03 o 
   1  17   1      443.08      433.88     42.67 o 
   2  17   1      458.15      573.11     60.40 o 
   3  17   1      332.00      310.14     40.26 o 
   4  17   1      663.40      613.82     79.36 o 
   5  17   1      249.19      228.07     37.50 o 
   6  17   1      341.57      334.15     39.74 o 
   7  17   1     1380.29     1387.81     59.82 o 
   8  17   1        7.61       47.22     40.93 o 
   9  17   1     1009.39     1082.65     59.71 o 
  10  17   1        9.15      -17.53     37.65 o 
  11  17   1      484.35      493.37     62.50 o 
 -11  18   1      325.93      332.38     68.15 o 
 -10  18   1       89.25      123.70     68.89 o 
  -9  18   1       95.78      136.35     57.36 o 
  -8  18   1      267.86      257.51     60.04 o 
  -7  18   1       12.50       -1.02     44.81 o 
  -6  18   1       74.11      173.72     52.17 o 
  -5  18   1        1.56      -26.05     56.83 o 
  -4  18   1       57.25      115.81     52.59 o 
  -3  18   1        0.26      104.01     50.69 o 
  -2  18   1      421.69      398.57     41.65 o 
  -1  18   1      114.72      170.72     34.23 o 
   0  18   1       89.93      135.33     35.83 o 
   1  18   1      340.22      385.76     42.34 o 
   2  18   1       34.21       65.50     34.55 o 
   3  18   1      410.30      380.42     43.95 o 
   4  18   1      276.65      236.47     40.90 o 
   5  18   1       46.38       22.51     35.73 o 
   6  18   1       83.95       -4.02     32.70 o 
   7  18   1        0.41       23.05     34.30 o 
   8  18   1      372.05      394.91     45.19 o 
   9  18   1       67.85       92.11     39.48 o 
  10  18   1      240.87      188.54     57.42 o 
  11  18   1        0.53       41.71     49.77 o 
 -10  19   1      156.00      157.68     81.22 o 
  -9  19   1       47.42       90.15     89.80 o 
  -8  19   1        6.40       23.03     50.36 o 
  -7  19   1        8.03      -63.46     45.81 o 
  -6  19   1      156.40      129.75     51.79 o 
  -5  19   1      357.33      348.56     57.32 o 
  -4  19   1      381.17      294.02     57.82 o 
  -3  19   1      416.79      385.65     60.07 o 
  -2  19   1     1275.31     1159.46     59.45 o 
  -1  19   1      681.02      724.55     48.60 o 
   0  19   1      721.49      824.13     52.43 o 
   1  19   1      256.99      272.04     59.97 o 
   2  19   1      655.54      565.65     48.83 o 
   3  19   1       93.33       32.47     53.27 o 
   4  19   1      337.11      300.00     43.48 o 
   5  19   1        1.23       60.72     42.87 o 
   6  19   1       43.87       10.89     36.89 o 
   7  19   1      228.94      189.27     40.25 o 
   8  19   1        3.65       10.67     36.71 o 
   9  19   1       80.01       89.01     40.74 o 
  10  19   1        6.35      -42.19     39.34 o 
 -10  20   1      209.34      133.14     63.35 o 
  -9  20   1      160.53      134.20     59.09 o 
  -8  20   1      323.86      372.73    120.63 o 
  -7  20   1      608.73      658.50     73.19 o 
  -6  20   1      751.69      696.98     99.72 o 
  -5  20   1        2.01      -12.49     34.20 o 
  -4  20   1       71.46       68.06     34.37 o 
  -3  20   1      562.18      593.12     49.90 o 
  -2  20   1       89.14       91.32     35.02 o 
  -1  20   1        2.49      -25.88     50.18 o 
   0  20   1      356.89      339.17     61.12 o 
   1  20   1      151.69       99.28     42.81 o 
   2  20   1       24.48       21.47     35.90 o 
   3  20   1      312.94      319.17     43.44 o 
   4  20   1      133.12      132.88     40.71 o 
   5  20   1     1412.91     1375.48    171.18 o 
   6  20   1      278.88      225.91     44.39 o 
   7  20   1      490.99      475.53     52.05 o 
   8  20   1      103.41       96.51     40.70 o 
   9  20   1        8.01      -26.70     42.56 o 
  10  20   1      452.64      499.94     55.36 o 
  -9  21   1      106.01      158.85     52.10 o 
  -8  21   1        7.88       -3.18     55.59 o 
  -7  21   1       47.47      -13.26     38.42 o 
  -6  21   1      292.62      325.69     53.13 o 
  -5  21   1      346.38      390.89     47.80 o 
  -4  21   1      235.93      248.26     42.74 o 
  -3  21   1       61.67       59.78     35.74 o 
  -2  21   1        4.86       -2.66     73.72 o 
  -1  21   1       86.11      105.37     53.42 o 
   0  21   1       85.69      157.01     87.65 o 
   1  21   1      108.69       90.27     44.40 o 
   2  21   1       16.60      -31.06     34.20 o 
   3  21   1      208.17      220.57     40.84 o 
   4  21   1       26.60       -4.22     37.50 o 
   5  21   1       17.83       39.58     66.36 o 
   6  21   1        0.25       26.24     38.95 o 
   7  21   1      305.02      259.90     49.09 o 
   8  21   1       54.30       39.71     43.36 o 
   9  21   1     1104.57     1149.37     67.61 o 
  -8  22   1       15.17       -2.22     59.41 o 
  -7  22   1        5.30      -11.81     57.87 o 
  -6  22   1      315.75      264.26     50.03 o 
  -5  22   1       66.77       95.16     49.98 o 
  -4  22   1     1119.98     1159.97     95.61 o 
  -3  22   1        1.59      -18.52     36.11 o 
  -2  22   1      806.25      823.87     77.82 o 
  -1  22   1      104.60       67.96     54.20 o 
   0  22   1      272.49      152.01     59.28 o 
   1  22   1     1215.02     1308.67     88.76 o 
   2  22   1      308.82      220.13     43.20 o 
   3  22   1       68.27       30.73     39.01 o 
   4  22   1      896.31      821.72     59.01 o 
   5  22   1      240.59      208.43     46.90 o 
   6  22   1        3.95        0.91     64.74 o 
   7  22   1      107.96      128.47     46.17 o 
   8  22   1       37.83       63.17     45.62 o 
  -7  23   1       91.49       66.85     43.72 o 
  -6  23   1       76.46       79.59     43.19 o 
  -5  23   1      668.46      683.79     66.91 o 
  -4  23   1       92.49      156.51     43.66 o 
  -3  23   1      413.83      468.48     70.38 o 
  -2  23   1      298.26      474.54    141.27 o 
  -1  23   1      817.43      924.79    178.53 o 
   0  23   1      538.79      618.07    133.76 o 
   1  23   1        1.29      -15.03     54.75 o 
   2  23   1      119.46      111.89     57.94 o 
   3  23   1        8.08        7.28     40.03 o 
   4  23   1     1381.06     1537.28     80.55 o 
   5  23   1      202.73      328.67    100.21 o 
   6  23   1      354.28      276.40     51.99 o 
   7  23   1      149.91      175.43     51.17 o 
  -6  24   1       61.29      121.13     47.32 o 
  -5  24   1       39.49       -7.14     41.92 o 
  -4  24   1      495.46      399.06    115.53 o 
  -3  24   1        9.03      -15.62     56.65 o 
  -2  24   1        4.37      -24.95     57.23 o 
  -1  24   1       12.99      -16.03     74.52 o 
   0  24   1        1.44       73.17    122.23 o 
   1  24   1       10.01      -29.44     62.73 o 
   2  24   1      127.05      173.96     63.98 o 
   3  24   1       25.86       18.68     42.49 o 
   4  24   1      136.25      110.73     54.66 o 
   5  24   1        2.97      -42.23     42.11 o 
   6  24   1        0.09       10.52     44.60 o 
  -5  25   1      269.57      234.24     59.38 o 
  -4  25   1        5.87      -21.69     59.34 o 
  -3  25   1      279.95      228.93     69.39 o 
  -2  25   1       15.54      -10.12     58.62 o 
  -1  25   1      758.98      653.39    233.48 o 
   0  25   1      732.83      702.82     81.26 o 
   1  25   1      154.72      171.28     67.01 o 
   2  25   1      429.79      400.95    122.77 o 
   3  25   1       12.36       30.56    100.79 o 
   4  25   1      258.34      195.72     49.14 o 
   5  25   1      309.62      414.76     57.52 o 
  -4  26   1      269.95      265.03     71.44 o 
  -3  26   1        3.70       -5.78     61.73 o 
  -2  26   1      278.77      231.43     70.07 o 
  -1  26   1        0.21        0.54     60.97 o 
   0  26   1       18.28       59.17     62.21 o 
   1  26   1      250.53      298.28     72.76 o 
   2  26   1        0.02       74.85     64.82 o 
   3  26   1      287.43      253.43     71.35 o 
 -15   0   2     1448.36     1352.62    142.61 o 
 -14   0   2      734.94      897.99    115.26 o 
 -13   0   2     2528.28     2417.35    149.58 o 
 -12   0   2      167.55       79.35     69.70 o 
 -11   0   2      975.99      793.45     97.57 o 
 -10   0   2      525.32      507.17     82.56 o 
  -9   0   2     1905.93     1824.94    111.51 o 
  -8   0   2     6048.49     5709.53    165.39 o 
  -7   0   2       84.42      106.41     28.15 o 
  -6   0   2     2582.08     2662.12     80.42 o 
  -5   0   2     7155.70     8294.75    116.91 o 
  -4   0   2     2911.51     4026.05     74.11 o 
  -3   0   2    15425.30    13078.95    145.93 o 
  -2   0   2     2193.73     2013.05     50.22 o 
  -1   0   2    38604.50    38392.47    330.47 o 
   0   0   2    12687.25    11499.63    111.97 o 
   2   0   2     1545.44     1164.03    108.56 o 
   3   0   2     9084.60     8581.89     94.57 o 
   4   0   2    19412.70    18787.36    182.05 o 
   5   0   2     2375.96     2298.65     52.55 o 
   6   0   2    16004.66    16223.05    177.98 o 
   7   0   2     1129.01     1407.39     53.04 o 
   8   0   2      642.51      711.24     45.83 o 
   9   0   2     1264.94     1305.97     58.03 o 
  10   0   2      124.66      162.91     37.64 o 
  11   0   2     1339.98     1409.61     63.95 o 
  12   0   2     2290.10     2531.54    197.29 o 
  13   0   2     2720.52     3248.33    218.20 o 
 -15   1   2        3.41       11.44     61.39 o 
 -14   1   2       50.46       15.55     51.94 o 
 -13   1   2      267.97      272.33     59.39 o 
 -12   1   2      458.61      422.49     61.50 o 
 -11   1   2        1.37      -41.86     41.86 o 
 -10   1   2     2095.77     1927.40    137.25 o 
  -9   1   2        3.75      -51.76     53.61 o 
  -8   1   2      188.82      222.98     31.34 o 
  -7   1   2       38.81       25.71     21.87 o 
  -6   1   2        4.59      -15.24     17.18 o 
  -5   1   2     4760.57     4255.75     64.92 o 
  -4   1   2     2631.63     2930.64     45.56 o 
  -3   1   2     1625.03     1529.89     49.99 o 
  -1   1   2    17513.04    16303.35    146.41 o 
   0   1   2     1861.12     1598.54     22.66 o 
   1   1   2     2233.01     2349.45     32.77 o 
   2   1   2     5201.16     4745.01     75.37 o 
   3   1   2     3458.76     2926.90     34.44 o 
   4   1   2      966.85     1167.94     28.79 o 
   5   1   2     2306.80     2354.54     37.95 o 
   6   1   2      599.69      629.16     24.34 o 
   7   1   2      236.63      344.44     21.74 o 
   8   1   2      902.37      994.72     35.54 o 
   9   1   2      539.17      535.25     30.68 o 
  10   1   2       18.00       17.85     24.20 o 
  11   1   2       28.90       53.87     27.94 o 
  12   1   2        9.58       19.65     28.94 o 
  13   1   2       34.23      157.24     68.60 o 
 -15   2   2      181.14      135.85     90.60 o 
 -14   2   2      358.38      401.79     67.47 o 
 -13   2   2      201.25      290.72     59.52 o 
 -12   2   2     3250.24     3473.72    115.94 o 
 -11   2   2     1983.50     1821.18    109.90 o 
 -10   2   2     1228.07     1200.46     74.65 o 
  -9   2   2       98.27       58.80     39.00 o 
  -8   2   2     1092.96     1139.07     49.08 o 
  -7   2   2      270.78      210.16     27.37 o 
  -6   2   2     3461.08     3189.66     52.64 o 
  -5   2   2     5958.14     5330.21     74.18 o 
  -4   2   2     2892.52     2535.72     42.73 o 
  -3   2   2      563.21      645.46     25.53 o 
  -2   2   2      557.02      393.42     18.68 o 
  -1   2   2      595.28      674.48     20.63 o 
   0   2   2     6799.97     8886.24     61.87 o 
   1   2   2    17203.73    16312.44    134.49 o 
   2   2   2    16658.60    17777.34    130.31 o 
   3   2   2     1973.84     2052.23     42.30 o 
   4   2   2      868.65      739.22     22.55 o 
   5   2   2     1064.51     1148.17     28.29 o 
   6   2   2     9430.17     9954.58     84.63 o 
   7   2   2     1562.23     1566.30     38.84 o 
   8   2   2     2270.36     2138.55     46.56 o 
   9   2   2       78.92       55.87     25.10 o 
  10   2   2     1130.47     1142.86     55.48 o 
  11   2   2      232.13      243.88     42.10 o 
  12   2   2        0.11      -25.61     27.95 o 
  13   2   2      895.21     1035.44     98.96 o 
 -15   3   2       27.15       47.02     56.09 o 
 -14   3   2      827.45      814.14     75.92 o 
 -13   3   2     1400.42     1552.78    129.20 o 
 -12   3   2     2064.07     2196.94     96.53 o 
 -11   3   2        4.67       22.54     57.90 o 
 -10   3   2     3768.64     3532.38    142.34 o 
  -9   3   2      327.99      370.51    141.00 o 
  -8   3   2      191.16      125.20     28.90 o 
  -7   3   2     6065.65     6106.69     91.74 o 
  -6   3   2      220.71      232.23     21.40 o 
  -5   3   2     4314.24     4871.01     70.50 o 
  -4   3   2     2584.67     2614.91     49.51 o 
  -3   3   2       31.06       51.05     13.77 o 
  -2   3   2      363.02      237.70     20.51 o 
  -1   3   2    11100.67    10598.20     75.38 o 
   0   3   2    28460.20    30847.31    175.81 o 
   1   3   2    49783.84    51480.18    319.28 o 
   2   3   2     3557.73     3752.19     42.54 o 
   3   3   2      177.68      157.88     11.80 o 
   4   3   2      341.74      270.35     14.63 o 
   5   3   2     3551.62     3382.19     42.69 o 
   6   3   2     1398.68     1580.10     40.66 o 
   7   3   2     1171.21     1137.69     34.95 o 
   8   3   2       34.63       19.99     18.43 o 
   9   3   2      937.09      962.90     36.95 o 
  10   3   2      206.43      247.73     34.66 o 
  11   3   2       72.00      110.63     36.89 o 
  12   3   2      795.61      802.42     58.04 o 
  13   3   2        6.75      -64.78     43.19 o 
 -14   4   2      290.20      372.46     66.75 o 
 -13   4   2        0.06       75.66     47.14 o 
 -12   4   2      553.54      562.24    117.95 o 
 -11   4   2      339.61      308.39     52.11 o 
 -10   4   2     4421.40     4441.97    118.27 o 
  -9   4   2     1667.77     1554.67     60.84 o 
  -8   4   2       74.51       91.62     24.57 o 
  -7   4   2      105.72      160.02     21.76 o 
  -6   4   2     1660.31     1801.61     43.35 o 
  -5   4   2        0.18      -10.34     14.33 o 
  -4   4   2     6249.02     5995.17     75.56 o 
  -3   4   2       22.16       32.90     13.24 o 
  -2   4   2       74.42       86.45     14.11 o 
  -1   4   2     2449.78     2654.62     36.83 o 
   0   4   2        7.09       16.86     12.26 o 
   1   4   2     9872.32    11103.18    110.21 o 
   2   4   2     2920.83     2526.68     52.84 o 
   3   4   2     2229.16     2086.98     52.04 o 
   4   4   2       48.69       62.06     11.45 o 
   5   4   2      177.72      207.03     17.38 o 
   6   4   2     2937.62     3210.03     55.68 o 
   7   4   2       87.39      107.01     17.15 o 
   8   4   2     2931.03     2995.32     52.22 o 
   9   4   2       12.03       33.01     34.43 o 
  10   4   2      455.52      459.54     38.84 o 
  11   4   2       65.76       80.01     34.17 o 
  12   4   2        2.76       26.49     38.45 o 
  13   4   2       43.63       -0.89     70.34 o 
 -14   5   2      913.11      919.75     82.29 o 
 -13   5   2      146.64       76.14     52.81 o 
 -12   5   2      175.44      187.70     75.86 o 
 -11   5   2     2041.82     2118.29     92.68 o 
 -10   5   2      545.67      573.96     59.12 o 
  -9   5   2      821.35      910.21     62.72 o 
  -8   5   2       54.36       41.42     28.07 o 
  -7   5   2     4771.33     4762.16     79.94 o 
  -6   5   2      391.71      449.65     26.18 o 
  -5   5   2       15.65        5.98     15.81 o 
  -4   5   2     7074.19     6643.65     80.69 o 
  -3   5   2     1811.68     2100.07     44.43 o 
  -2   5   2      589.02      537.75     21.96 o 
  -1   5   2      489.27      513.65     19.46 o 
   0   5   2     3971.88     4691.84     47.54 o 
   1   5   2     2172.52     2099.52     38.47 o 
   2   5   2     1024.50     1062.01     49.38 o 
   3   5   2     1244.96     1257.07     32.35 o 
   4   5   2     1502.23     1364.14     34.66 o 
   5   5   2    18772.35    17908.88    123.83 o 
   6   5   2      103.02      118.39     15.66 o 
   7   5   2     2769.84     2783.95     60.52 o 
   8   5   2     1562.49     1634.91     60.97 o 
   9   5   2       87.80      101.30     28.24 o 
  10   5   2     2475.25     2336.03     65.56 o 
  11   5   2      410.25      371.65     38.29 o 
  12   5   2     2209.99     2273.72    119.68 o 
  13   5   2       98.07      192.02     47.80 o 
  14   5   2      114.68      213.37     83.10 o 
 -14   6   2      181.93      252.19     60.57 o 
 -13   6   2        1.67       17.84     94.09 o 
 -12   6   2     1716.00     1738.79     88.88 o 
 -11   6   2     1276.04     1325.76     81.03 o 
 -10   6   2     1014.27     1206.62     75.82 o 
  -9   6   2     1951.84     2094.08     83.95 o 
  -8   6   2       17.77       44.58     28.89 o 
  -7   6   2     1245.69     1249.32     43.41 o 
  -6   6   2      145.41      133.74     20.74 o 
  -5   6   2      192.81      142.65     19.65 o 
  -4   6   2      110.82       62.72     21.10 o 
  -3   6   2     3016.61     3049.48     98.93 o 
  -2   6   2       45.92        4.63     17.86 o 
  -1   6   2      829.76      884.57     29.83 o 
   0   6   2    11075.35    10618.52     80.18 o 
   1   6   2     4484.15     4507.09     55.37 o 
   3   6   2       19.01       22.08     13.70 o 
   4   6   2      211.37      279.20     20.63 o 
   5   6   2     2564.55     2640.17     53.78 o 
   6   6   2      719.94      813.84     30.99 o 
   7   6   2     2991.67     3002.49     83.73 o 
   8   6   2     1923.46     1784.54     71.04 o 
   9   6   2      360.98      389.45     35.39 o 
  10   6   2       28.07       29.14     29.86 o 
  11   6   2      101.61      104.28     32.16 o 
  12   6   2      268.01      368.97     48.18 o 
  13   6   2      480.97      522.82     62.70 o 
  14   6   2      269.87      319.53     87.92 o 
 -14   7   2       11.81       23.32     52.68 o 
 -13   7   2      105.53      168.47     54.77 o 
 -12   7   2      837.75      929.89     74.79 o 
 -11   7   2      899.53      971.99    115.80 o 
 -10   7   2        0.91       50.51     42.21 o 
  -9   7   2      295.63      266.88     46.17 o 
  -8   7   2        0.32       -1.54     28.79 o 
  -7   7   2      386.99      375.10     29.87 o 
  -6   7   2     4545.80     4658.79     67.10 o 
  -5   7   2     4064.56     4926.15     66.54 o 
  -4   7   2       26.15       31.99     18.15 o 
  -3   7   2     2167.08     2078.17     65.75 o 
  -2   7   2      338.89      271.37     22.17 o 
  -1   7   2     3564.85     3145.19     49.25 o 
   0   7   2     4178.97     4718.73     58.81 o 
   1   7   2     7385.04     7614.97     65.02 o 
   2   7   2     2283.37     2035.72     41.38 o 
   3   7   2      601.58      497.20     26.31 o 
   4   7   2     1692.31     1621.04     41.60 o 
   5   7   2      443.04      352.15     25.61 o 
   6   7   2     3696.48     3659.27     63.18 o 
   7   7   2      828.29      868.48     39.75 o 
   8   7   2      862.61      850.70     41.83 o 
   9   7   2     1076.69     1154.48     50.26 o 
  10   7   2      897.60      892.33     48.08 o 
  11   7   2        2.60      -50.14     33.43 o 
  12   7   2     1196.28     1261.67     72.33 o 
  13   7   2       13.89      -21.44     84.03 o 
  14   7   2       94.41      158.15     86.31 o 
 -14   8   2      107.62       51.59     54.83 o 
 -13   8   2      517.72      512.39     87.12 o 
 -12   8   2      504.01      567.37     67.22 o 
 -11   8   2       72.94      104.94     47.17 o 
 -10   8   2     1171.76     1134.44     74.20 o 
  -9   8   2      835.89      829.45     65.20 o 
  -8   8   2     4586.47     4554.66     94.64 o 
  -7   8   2       89.36       79.49     29.87 o 
  -6   8   2      350.59      390.47     27.46 o 
  -5   8   2     3133.97     3411.67     63.50 o 
  -4   8   2     1864.15     1694.85     47.74 o 
  -3   8   2     1593.57     1209.68     46.08 o 
  -2   8   2      311.03      278.83     27.79 o 
  -1   8   2      567.10      499.93     32.79 o 
   0   8   2     2126.86     2395.55     45.10 o 
   1   8   2    10880.43    11307.69    122.42 o 
   2   8   2     9533.84     9345.97     91.68 o 
   3   8   2      231.84      237.41     21.65 o 
   4   8   2     1268.76     1146.66     41.17 o 
   5   8   2       40.38       62.14     19.76 o 
   6   8   2     8038.54     8042.89     95.76 o 
   7   8   2       79.84       95.23     25.94 o 
   8   8   2     1505.71     1427.77     52.81 o 
   9   8   2     1630.67     1742.34     60.11 o 
  10   8   2       45.01       -2.07     29.66 o 
  11   8   2     2144.06     2257.48     83.56 o 
  12   8   2      747.94      745.85     84.13 o 
  13   8   2      255.08      258.99     52.20 o 
  14   8   2        4.65       -9.11     74.52 o 
 -14   9   2        8.86      -21.80     94.89 o 
 -13   9   2       66.72       84.17     86.31 o 
 -12   9   2      237.60      258.10     58.76 o 
 -11   9   2      529.07      567.06     64.57 o 
 -10   9   2      359.25      389.29     55.11 o 
  -9   9   2     3469.29     3535.64    113.39 o 
  -8   9   2        0.42       -4.01     32.59 o 
  -7   9   2     2834.60     3167.18     87.91 o 
  -6   9   2        0.44      -19.45     19.93 o 
  -5   9   2     1190.87     1151.26     45.49 o 
  -4   9   2      522.04      526.10     32.18 o 
  -3   9   2     1243.13     1212.17     43.09 o 
  -2   9   2     1101.70     1339.56     43.41 o 
  -1   9   2      517.39      737.17     32.80 o 
   0   9   2     2799.79     2995.77     66.39 o 
   1   9   2     7731.39     7630.87     83.51 o 
   2   9   2    18563.36    19229.41    154.62 o 
   3   9   2       37.04       16.72     17.97 o 
   4   9   2     1755.08     1663.49     45.54 o 
   5   9   2      126.78       92.31     21.65 o 
   6   9   2       73.97       68.81     23.56 o 
   7   9   2     1787.71     1816.68     66.18 o 
   8   9   2        0.19       20.27     28.00 o 
   9   9   2       14.74       40.73     31.00 o 
  10   9   2       59.15       75.99     34.59 o 
  11   9   2        0.04       35.94     56.10 o 
  12   9   2      279.44      236.40     49.51 o 
  13   9   2       34.32       59.14     46.25 o 
 -14  10   2        1.43      -92.76     71.30 o 
 -13  10   2      358.29      418.12     65.75 o 
 -12  10   2       90.24      180.55     54.78 o 
 -11  10   2      111.93      124.75     96.77 o 
 -10  10   2        3.03      -42.88     40.74 o 
  -9  10   2      148.20      265.58     62.99 o 
  -8  10   2     1027.58     1059.06     57.75 o 
  -7  10   2       43.67       42.78     32.27 o 
  -6  10   2      452.14      393.53     33.06 o 
  -5  10   2     1564.82     1525.09     50.32 o 
  -4  10   2        6.74      -30.94     20.63 o 
  -3  10   2     5895.05     5954.24     84.51 o 
  -2  10   2      415.32      420.81     29.86 o 
  -1  10   2     2213.30     1964.57     65.40 o 
   0  10   2     2540.45     2755.77     61.13 o 
   1  10   2      422.40      397.73     26.48 o 
   2  10   2    20787.15    21672.06    173.22 o 
   3  10   2     2063.85     2084.65     52.71 o 
   4  10   2     2796.77     2456.38     54.65 o 
   5  10   2     1666.84     1733.29     49.64 o 
   6  10   2     2877.75     2727.75     65.39 o 
   7  10   2     1509.67     1462.26     54.70 o 
   8  10   2      384.07      348.58     37.45 o 
   9  10   2        3.15       21.92     30.76 o 
  10  10   2      722.44      707.77     47.40 o 
  11  10   2     1769.17     2073.06     85.59 o 
  12  10   2     2250.20     2522.72     93.32 o 
  13  10   2      438.53      512.57     61.36 o 
 -13  11   2      463.61      467.64    184.96 o 
 -12  11   2       98.49       -8.10     49.38 o 
 -11  11   2     1523.95     1696.30    179.60 o 
 -10  11   2       68.52        4.53     96.50 o 
  -9  11   2      585.36      637.30     62.32 o 
  -8  11   2      652.62      663.03     53.92 o 
  -7  11   2     2152.31     2287.52    128.13 o 
  -6  11   2     5371.98     5521.44    134.30 o 
  -5  11   2     4446.44     4630.59     97.21 o 
  -4  11   2     3100.35     3238.26     80.72 o 
  -3  11   2     3175.24     3196.39     67.11 o 
  -2  11   2     2268.31     2169.23     62.20 o 
  -1  11   2      191.12      277.15     27.21 o 
   0  11   2     4637.97     5109.30     72.87 o 
   1  11   2     5853.84     5673.96     77.24 o 
   2  11   2    13342.13    12821.40    123.64 o 
   3  11   2      655.55      730.39     34.94 o 
   4  11   2     1194.35     1147.21     44.40 o 
   5  11   2      878.89      771.72     38.43 o 
   6  11   2       65.52       76.80     27.45 o 
   7  11   2     5163.37     5496.02     89.82 o 
   8  11   2     5273.21     5141.07     91.76 o 
   9  11   2       20.98      -28.81     29.64 o 
  10  11   2      135.96       79.35     44.26 o 
  11  11   2     2233.39     2256.52     89.74 o 
  12  11   2     2531.28     2637.55    188.69 o 
  13  11   2      380.26      490.74     66.01 o 
 -13  12   2       75.44       15.65     64.33 o 
 -12  12   2       83.28       70.91     83.90 o 
 -11  12   2       50.82      -10.82     47.16 o 
 -10  12   2       31.23      -18.51     46.64 o 
  -9  12   2       34.55       37.06     45.84 o 
  -8  12   2      304.09      308.06     46.52 o 
  -7  12   2      488.01      464.83     54.75 o 
  -6  12   2      133.74      100.48     39.93 o 
  -5  12   2      592.03      632.63     81.88 o 
  -4  12   2        0.19      -27.41     23.85 o 
  -3  12   2      351.19      442.64     33.46 o 
  -2  12   2        2.75       -2.09     21.74 o 
  -1  12   2      439.28      611.09     46.74 o 
   0  12   2     1021.95      969.89     43.50 o 
   1  12   2      148.67      117.36     23.54 o 
   2  12   2     3092.65     2777.54     58.77 o 
   3  12   2      346.25      278.14     28.34 o 
   4  12   2       21.68       40.70     24.25 o 
   5  12   2     1516.62     1546.90     54.37 o 
   6  12   2       17.72       43.77     27.65 o 
   7  12   2      172.09      206.26     34.45 o 
   8  12   2     1129.14     1094.93     52.82 o 
   9  12   2      175.99       99.21     50.07 o 
  10  12   2        1.77       -9.19     46.02 o 
  11  12   2       87.64      124.21     47.38 o 
  12  12   2      123.46      138.98     58.35 o 
  13  12   2       26.78       12.45     50.13 o 
 -13  13   2       22.97        0.36     78.27 o 
 -12  13   2      110.93       62.76    127.33 o 
 -11  13   2      350.10      250.69     58.29 o 
 -10  13   2      461.69      563.36    105.61 o 
  -9  13   2      850.22      780.32    101.06 o 
  -8  13   2       13.20       26.52     44.56 o 
  -7  13   2     3074.71     3108.04    101.92 o 
  -6  13   2      836.11      780.91     62.54 o 
  -5  13   2      296.92      330.10     47.90 o 
  -4  13   2     2592.13     2579.33     66.75 o 
  -3  13   2      107.27      159.78     32.86 o 
  -2  13   2    10601.82    10529.65    125.11 o 
  -1  13   2      619.60      750.73     39.92 o 
   0  13   2     1989.82     1759.34     56.03 o 
   1  13   2     2768.30     2663.18     59.66 o 
   2  13   2      810.93      807.10     39.41 o 
   3  13   2     5149.74     5727.78     85.49 o 
   4  13   2       87.24      102.70     28.24 o 
   5  13   2     2393.87     2258.28     63.51 o 
   6  13   2     2789.49     3001.41     99.44 o 
   7  13   2     1676.48     1594.27     67.21 o 
   8  13   2        3.60       19.93     31.83 o 
   9  13   2      352.89      413.07     41.55 o 
  10  13   2      896.66      989.50     67.03 o 
  11  13   2     1230.43     1321.26     78.10 o 
  12  13   2      450.15      492.58     75.29 o 
 -12  14   2      196.06      188.36    113.66 o 
 -11  14   2        0.28       42.39     50.99 o 
 -10  14   2      167.12      193.91    105.61 o 
  -9  14   2     1215.39     1192.34    121.70 o 
  -8  14   2     1403.68     1399.98    102.93 o 
  -7  14   2       42.76       91.13     48.79 o 
  -6  14   2      945.91      944.98    103.74 o 
  -5  14   2      736.15      755.72     61.24 o 
  -4  14   2      845.01      962.09     63.66 o 
  -3  14   2     1132.63     1124.48     49.95 o 
  -2  14   2       52.79      135.61     34.38 o 
  -1  14   2     5519.56     5616.21     91.49 o 
   0  14   2     2760.99     2759.63     67.30 o 
   1  14   2     5066.21     5250.92     89.79 o 
   2  14   2      333.35      346.41     33.32 o 
   3  14   2      401.14      436.67     36.16 o 
   4  14   2      177.98      163.71     32.19 o 
   5  14   2      394.11      384.28     38.03 o 
   6  14   2      372.86      394.36     41.79 o 
   7  14   2        1.87       44.32     33.59 o 
   8  14   2      243.70      245.37     40.78 o 
   9  14   2       46.64       83.03     34.30 o 
  10  14   2      226.19      242.62     55.03 o 
  11  14   2        2.25       -6.33     45.41 o 
  12  14   2       15.85        9.61     57.38 o 
 -12  15   2      180.77       74.11    130.28 o 
 -11  15   2      249.22      287.08     61.88 o 
 -10  15   2      119.07       27.89     64.33 o 
  -9  15   2      418.87      307.65     92.48 o 
  -8  15   2        0.40       40.32     46.08 o 
  -7  15   2      411.30      395.18     63.53 o 
  -6  15   2       57.60       16.01     43.73 o 
  -5  15   2      401.09      354.67     52.33 o 
  -4  15   2      837.14      905.06     64.79 o 
  -3  15   2       22.71      -42.00     47.34 o 
  -2  15   2     1888.44     1826.11     64.48 o 
  -1  15   2      849.82      852.22     46.89 o 
   0  15   2       90.95      111.14     30.92 o 
   1  15   2      821.81      811.65     62.67 o 
   2  15   2      697.97      692.94     41.80 o 
   3  15   2      301.55      298.69     35.45 o 
   4  15   2     1691.43     1551.53     58.14 o 
   5  15   2     1114.58     1143.68     52.92 o 
   6  15   2      194.02      137.64     35.84 o 
   7  15   2     1012.67      882.75     50.90 o 
   8  15   2      118.54       78.47     37.40 o 
   9  15   2      199.34      137.61     59.27 o 
  10  15   2       51.37       48.37     44.66 o 
  11  15   2       79.91      146.11     49.80 o 
  12  15   2       32.09       33.31     51.23 o 
 -12  16   2     1096.35     1283.08     99.18 o 
 -11  16   2       26.95       32.83     75.06 o 
 -10  16   2      780.57      897.66     84.44 o 
  -9  16   2       78.32       81.66     49.76 o 
  -8  16   2      266.11      196.30     52.11 o 
  -7  16   2       69.91       54.83     46.84 o 
  -6  16   2     1378.54     1388.59     82.76 o 
  -5  16   2     2688.35     2530.04     99.45 o 
  -4  16   2      133.33      212.98     50.21 o 
  -3  16   2     3809.81     3667.68    109.05 o 
  -2  16   2       16.25       52.51     32.45 o 
  -1  16   2     1366.98     1368.54     59.24 o 
   0  16   2       42.68      106.91     33.48 o 
   1  16   2     1945.58     1786.72     66.46 o 
   2  16   2     1394.80     1439.78     86.11 o 
   3  16   2     1115.30     1049.99     51.02 o 
   4  16   2      657.39      666.96     45.05 o 
   5  16   2       11.25      -14.37     32.64 o 
   6  16   2     1735.36     1590.18     71.96 o 
   7  16   2      742.52      737.52     49.07 o 
   8  16   2     1682.55     1629.50     66.60 o 
   9  16   2       14.30       17.16     40.66 o 
  10  16   2      450.27      515.33     65.87 o 
  11  16   2       57.01      101.72     49.75 o 
 -11  17   2       18.25       53.79     57.31 o 
 -10  17   2      197.60      252.13    108.03 o 
  -9  17   2      711.40      785.93     74.87 o 
  -8  17   2      687.00      560.42     66.77 o 
  -7  17   2      222.31      249.36    137.78 o 
  -6  17   2      205.79      181.16     76.40 o 
  -5  17   2     1208.17     1195.32    112.05 o 
  -4  17   2      313.01      371.89     56.68 o 
  -3  17   2      548.61      486.58     60.43 o 
  -2  17   2      846.73      893.18     51.70 o 
  -1  17   2        3.94       -0.37     32.03 o 
   0  17   2        2.24       21.91     33.01 o 
   1  17   2      157.02      237.45     38.12 o 
   2  17   2      761.72      671.43     58.05 o 
   3  17   2     1102.91     1125.76     57.73 o 
   4  17   2      223.47      207.38     38.25 o 
   5  17   2      905.05      931.83     52.49 o 
   6  17   2        9.72      -34.87     31.08 o 
   7  17   2      138.81       85.58     35.20 o 
   8  17   2        1.48       -3.70     34.80 o 
   9  17   2       77.31       79.06     45.51 o 
  10  17   2       75.12      126.93     48.73 o 
  11  17   2        0.45      -70.97     47.31 o 
 -11  18   2       32.48       34.30     59.51 o 
 -10  18   2      554.05      688.48     76.90 o 
  -9  18   2      657.63      658.52     74.33 o 
  -8  18   2      549.14      528.96     67.02 o 
  -7  18   2      818.15      750.30     70.53 o 
  -6  18   2       82.80       71.79     48.46 o 
  -5  18   2      561.76      546.57     63.35 o 
  -4  18   2      809.67      833.20     70.70 o 
  -3  18   2      115.60      200.39     53.90 o 
  -2  18   2     1408.60     1305.42     82.54 o 
  -1  18   2     4298.62     4262.38     92.92 o 
   0  18   2      657.08      597.34     49.05 o 
   1  18   2       22.77       59.65     36.62 o 
   2  18   2        2.97      -15.26     34.57 o 
   3  18   2       89.73       52.10     57.14 o 
   4  18   2     1616.66     1697.79     65.01 o 
   5  18   2      255.16      238.92     39.49 o 
   6  18   2      344.96      365.80     42.03 o 
   7  18   2       10.25        0.59     43.02 o 
   8  18   2      227.51      177.94     41.70 o 
   9  18   2      623.16      652.82     63.38 o 
  10  18   2       46.87       29.93     78.75 o 
 -10  19   2        6.41       -9.76     53.74 o 
  -9  19   2      102.90       72.06     57.44 o 
  -8  19   2      153.31      137.51    119.29 o 
  -7  19   2        7.47       38.49     49.17 o 
  -6  19   2      555.42      613.62     69.50 o 
  -5  19   2      342.26      419.65     97.57 o 
  -4  19   2     2341.68     2289.75    131.35 o 
  -3  19   2     2023.41     1978.91     94.87 o 
  -2  19   2        7.48      -24.23     87.39 o 
  -1  19   2      172.35      235.26     54.79 o 
   0  19   2     1686.47     1872.95     78.54 o 
   1  19   2      996.06      986.20     58.37 o 
   2  19   2      401.25      509.01     48.30 o 
   3  19   2      588.06      656.09     51.41 o 
   4  19   2      273.98      298.22     43.83 o 
   5  19   2      812.75      874.56     53.56 o 
   6  19   2      183.75       97.46     37.47 o 
   7  19   2      826.07      848.22     55.83 o 
   8  19   2      451.00      447.25     48.71 o 
   9  19   2      407.12      410.68     77.71 o 
  10  19   2        8.58       19.50     59.98 o 
 -10  20   2       25.06       56.65     58.73 o 
  -9  20   2       21.06       21.94     57.83 o 
  -8  20   2        2.08      -55.34     77.47 o 
  -7  20   2        9.46      -17.45     97.84 o 
  -6  20   2        0.13       44.70     52.43 o 
  -5  20   2       12.89       51.87    101.86 o 
  -4  20   2      102.19       -1.84     48.27 o 
  -3  20   2      229.36      188.69     58.97 o 
  -2  20   2        0.30        4.26     49.38 o 
  -1  20   2        1.48      -25.33     95.43 o 
   0  20   2      537.20      493.70     48.79 o 
   1  20   2        6.55       -4.43     35.52 o 
   2  20   2      690.91      742.31     54.32 o 
   3  20   2      595.77      531.96     49.53 o 
   4  20   2        0.00      -11.96     36.36 o 
   5  20   2      339.46      297.36     45.30 o 
   6  20   2       43.41        7.76     36.47 o 
   7  20   2       48.55        2.10     37.09 o 
   8  20   2        9.42      -29.74     43.95 o 
   9  20   2       92.60      155.21     51.24 o 
  -9  21   2      442.81      398.71     73.75 o 
  -8  21   2      142.05      172.76     62.71 o 
  -7  21   2      340.81      250.96     63.58 o 
  -6  21   2      172.50      137.28    111.24 o 
  -5  21   2      247.82      179.33     58.14 o 
  -4  21   2      517.10      554.71     69.56 o 
  -3  21   2        7.93      -20.60     49.97 o 
  -2  21   2     1515.97     1471.15     88.76 o 
  -1  21   2       10.56       23.69     50.61 o 
   0  21   2      526.28      504.48     65.09 o 
   1  21   2      835.59      960.29     58.53 o 
   2  21   2      314.62      379.64     46.97 o 
   3  21   2       58.88       69.88     44.81 o 
   4  21   2      157.04      132.66     41.10 o 
   5  21   2      265.17      303.89     52.29 o 
   6  21   2      209.71      159.84     50.27 o 
   7  21   2      413.76      489.99     52.39 o 
   8  21   2       95.01      126.36     51.76 o 
  -8  22   2      250.87      189.57     66.48 o 
  -7  22   2       55.93       57.27     59.34 o 
  -6  22   2      203.51      281.12     69.70 o 
  -5  22   2       73.79       73.41     56.89 o 
  -4  22   2       20.73       95.31    140.73 o 
  -3  22   2     1100.84      942.50     82.54 o 
  -2  22   2      132.75      125.01     56.08 o 
  -1  22   2      449.22      433.73     66.51 o 
   0  22   2      174.57       85.43     56.29 o 
   1  22   2       94.81       65.51     53.73 o 
   2  22   2       52.72       57.54     41.06 o 
   3  22   2      186.55      228.44     45.34 o 
   4  22   2      283.95      267.00     47.64 o 
   5  22   2       39.81       19.01     41.37 o 
   6  22   2      274.72      171.27     47.21 o 
   7  22   2        3.47       -6.84     42.66 o 
   8  22   2       83.10       97.21     54.02 o 
  -7  23   2      437.62      446.22    118.75 o 
  -6  23   2        0.22       17.33     58.61 o 
  -5  23   2       31.37      -22.45     56.81 o 
  -4  23   2      104.18      151.41     41.95 o 
  -3  23   2       22.63      -52.98     72.64 o 
  -2  23   2      425.96      438.93     69.77 o 
  -1  23   2        0.53       44.10    189.25 o 
   0  23   2      234.11      278.39     95.70 o 
   1  23   2      131.92      255.32    113.39 o 
   2  23   2        2.67      -58.17     38.78 o 
   3  23   2        6.01       37.65     40.81 o 
   4  23   2      207.94      186.14     45.78 o 
   5  23   2        4.26       39.79     44.02 o 
   6  23   2      131.49      125.03     48.45 o 
   7  23   2      127.67      198.95     62.19 o 
  -6  24   2      464.36      470.20     55.87 o 
  -5  24   2      530.73      478.37     63.98 o 
  -4  24   2      167.21      264.07     67.09 o 
  -3  24   2        7.75       34.16     57.55 o 
  -2  24   2      103.61      162.75     62.55 o 
  -1  24   2      125.71       49.80     76.40 o 
   0  24   2      627.69      752.48     80.41 o 
   1  24   2     1007.21      983.71     86.90 o 
   2  24   2      851.45      710.68     80.55 o 
   3  24   2      471.30      455.11     55.75 o 
   4  24   2      306.68      351.63     52.74 o 
   5  24   2       13.44      -12.96     45.06 o 
   6  24   2      357.80      355.57     81.03 o 
  -5  25   2       21.80        2.39     62.03 o 
  -4  25   2       81.54       46.39     59.97 o 
  -3  25   2       97.29      122.41     63.31 o 
  -2  25   2        7.16       47.47    136.98 o 
  -1  25   2       95.73      178.87     64.79 o 
   0  25   2        2.50       40.92     60.99 o 
   1  25   2      190.89      149.84     64.44 o 
   2  25   2        6.95       54.86     60.91 o 
   3  25   2      205.82      250.52     68.41 o 
   4  25   2      357.81      433.11     99.05 o 
  -3  26   2      253.12      267.78    122.50 o 
  -2  26   2       46.53       15.57     63.81 o 
  -1  26   2      321.26      446.22     76.56 o 
   0  26   2       11.88       36.06     62.97 o 
   1  26   2      226.55      327.62     71.44 o 
   2  26   2        1.61       76.52     63.52 o 
   3  26   2      387.90      302.62     73.54 o 
 -14   1   3       15.24       47.90     54.78 o 
 -13   1   3     1311.14     1379.02     91.70 o 
 -12   1   3       31.76       13.65     50.13 o 
 -11   1   3     1128.57     1166.70     77.96 o 
 -10   1   3       79.68       62.73     45.30 o 
  -9   1   3      165.73      224.48     45.29 o 
  -8   1   3     4688.82     4782.16    116.07 o 
  -7   1   3     2017.85     2432.64     62.40 o 
  -6   1   3     5339.46     5691.91     75.24 o 
  -5   1   3     3473.64     3668.03     57.63 o 
  -4   1   3      156.94      130.65     17.40 o 
  -3   1   3     1065.79     1205.30     33.94 o 
  -2   1   3       70.17       99.14     14.41 o 
  -1   1   3      246.82      194.04     15.70 o 
   0   1   3     3278.03     3655.30     56.19 o 
   1   1   3      107.51      154.86     19.50 o 
   2   1   3      267.99      298.43     16.13 o 
   3   1   3      163.70      187.48     15.66 o 
   4   1   3        4.22       19.98     10.48 o 
   5   1   3        4.41       16.65     12.41 o 
   6   1   3     9773.96     9368.83     81.87 o 
   7   1   3      388.89      466.62     24.57 o 
   8   1   3     2850.36     2660.33     50.66 o 
   9   1   3        0.11        4.12     21.84 o 
  10   1   3      801.73      749.15     54.40 o 
  11   1   3      290.10      352.83     66.58 o 
  12   1   3     1125.87     1268.80    109.18 o 
  13   1   3     1254.92     1241.15    112.97 o 
  14   1   3      766.60      990.92    115.26 o 
 -14   2   3      330.66      435.89     70.43 o 
 -13   2   3       14.30       10.99     50.04 o 
 -12   2   3      186.56      183.79     52.87 o 
 -11   2   3       88.15       70.17     44.89 o 
 -10   2   3      285.24      340.63     54.32 o 
  -9   2   3      425.43      349.96     49.76 o 
  -8   2   3     3237.94     3270.65    142.07 o 
  -7   2   3     3900.33     4321.16     80.14 o 
  -6   2   3     2845.93     3622.01     66.47 o 
  -5   2   3       54.47       22.29     16.96 o 
  -4   2   3     7592.74     6910.40     75.60 o 
  -3   2   3     1690.73     1512.64     36.27 o 
  -2   2   3     5376.06     5909.45     62.99 o 
  -1   2   3    10680.19    12368.03     88.05 o 
   0   2   3    13234.28    14197.53    119.44 o 
   1   2   3     7411.68     7169.05     69.22 o 
   2   2   3      319.22      259.78     17.14 o 
   3   2   3     3232.82     3655.41     48.48 o 
   4   2   3     4302.95     4005.23     43.32 o 
   5   2   3     2351.49     2099.51     43.09 o 
   6   2   3      556.45      672.48     25.83 o 
   7   2   3       14.31        9.41     16.71 o 
   8   2   3      405.18      434.73     27.19 o 
   9   2   3     2238.78     2170.90     51.21 o 
  10   2   3       75.86      125.55     35.90 o 
  11   2   3     1113.91     1301.09     86.14 o 
  12   2   3      552.14      497.27     58.71 o 
  13   2   3        2.21      -40.56     67.32 o 
  14   2   3      961.21      844.10    107.87 o 
 -14   3   3      523.37      497.15     67.36 o 
 -13   3   3      249.51      287.35     46.71 o 
 -12   3   3        0.24      -64.82     43.21 o 
 -11   3   3       60.14       80.76     46.13 o 
 -10   3   3     1043.78      859.11    148.50 o 
  -9   3   3     1947.67     1934.93     84.12 o 
  -8   3   3       19.40       33.12     28.08 o 
  -7   3   3      610.33      665.70     39.32 o 
  -6   3   3     2122.76     2310.45     70.18 o 
  -5   3   3     2655.83     2242.64     42.04 o 
  -4   3   3      677.79      563.88     25.71 o 
  -3   3   3    12414.07    13124.17    109.04 o 
  -2   3   3     1102.69     1143.85     34.92 o 
  -1   3   3    15682.30    17498.18    115.87 o 
   0   3   3    32427.09    37433.13    214.89 o 
   1   3   3    17346.27    17554.17    132.05 o 
   2   3   3     4038.17     4261.74     53.46 o 
   3   3   3     1582.84     1751.63     36.80 o 
   4   3   3      116.09       96.56     12.61 o 
   5   3   3     1965.35     2007.08     42.18 o 
   6   3   3     1461.01     1538.05     43.90 o 
   7   3   3       61.93       77.53     22.59 o 
   8   3   3      341.94      353.90     25.70 o 
   9   3   3      874.18      809.32     40.86 o 
  10   3   3     1664.56     1743.05     71.74 o 
  11   3   3      243.51      234.31     53.50 o 
  12   3   3      342.09      355.58     65.25 o 
  13   3   3      199.39      116.67     75.49 o 
  14   3   3        1.78       49.46    102.93 o 
 -14   4   3      667.80      587.49     72.76 o 
 -13   4   3      118.53      196.06     56.29 o 
 -12   4   3     3253.28     3355.67    254.12 o 
 -11   4   3      436.87      545.14    121.43 o 
 -10   4   3      261.81      213.84     46.99 o 
  -9   4   3      215.65      224.81     84.44 o 
  -8   4   3      168.75      137.19     30.38 o 
  -7   4   3     5335.73     4698.30     82.66 o 
  -6   4   3     1122.12     1295.90     46.61 o 
  -5   4   3     6551.02     6458.11     77.70 o 
  -4   4   3     1586.93     1696.05     40.30 o 
  -3   4   3     2020.73     2368.78     56.95 o 
  -1   4   3     2359.54     2505.01     37.39 o 
   0   4   3    29273.96    31369.46    186.72 o 
   1   4   3     3407.14     4062.59     45.18 o 
   2   4   3      136.35      163.42     13.45 o 
   3   4   3      138.60      192.17     13.68 o 
   4   4   3      210.03      180.94     17.93 o 
   5   4   3     8305.64     7823.69     70.99 o 
   6   4   3      848.99      866.17     30.02 o 
   7   4   3     5350.60     5039.47     62.70 o 
   8   4   3       86.33      163.98     37.53 o 
   9   4   3      129.92       70.14     35.03 o 
  10   4   3     1274.37     1173.98     64.67 o 
  11   4   3       99.19       44.91     49.68 o 
  12   4   3     3227.04     3258.61    126.99 o 
  13   4   3     1017.02     1084.69    216.32 o 
  14   4   3      651.63      663.84    101.14 o 
 -14   5   3        5.69       23.65     52.49 o 
 -13   5   3       10.50      -30.29     44.35 o 
 -12   5   3       63.16       48.82     48.24 o 
 -11   5   3      360.88      369.83     55.34 o 
 -10   5   3     1847.66     1768.63     84.15 o 
  -9   5   3     1618.53     1629.86     77.87 o 
  -8   5   3        0.93       31.71     26.81 o 
  -7   5   3     2034.41     2113.54     60.01 o 
  -6   5   3     1026.67     1292.12     48.07 o 
  -5   5   3     2682.39     2775.11     69.67 o 
  -4   5   3      651.48      785.16     42.01 o 
  -3   5   3      108.30      108.38     16.14 o 
  -2   5   3      341.91      318.18     18.26 o 
  -1   5   3     1371.30     1251.66     30.13 o 
   1   5   3     6455.74     7306.39     63.50 o 
   2   5   3     1800.78     2056.83     33.22 o 
   3   5   3     1691.51     1681.98     40.28 o 
   4   5   3     1192.02     1156.52     35.23 o 
   5   5   3       81.72       57.61     19.38 o 
   6   5   3      882.85     1008.05     32.59 o 
   7   5   3        0.02       18.48     21.90 o 
   8   5   3        8.74       23.76     25.12 o 
   9   5   3      224.97      248.11     41.22 o 
  10   5   3       36.68       10.52     54.89 o 
  11   5   3        8.29      -51.81     64.62 o 
  12   5   3       37.56       62.89     59.00 o 
  13   5   3      209.57       -1.44     61.37 o 
  14   5   3        2.12     -111.51    122.23 o 
 -14   6   3      109.62       95.33     63.26 o 
 -13   6   3      111.13      233.11     57.59 o 
 -12   6   3     3025.34     3045.80    112.14 o 
 -11   6   3     5559.78     5486.92    247.69 o 
 -10   6   3       24.01       38.55     41.69 o 
  -9   6   3       27.81       43.49     39.23 o 
  -8   6   3       48.59       22.88     29.40 o 
  -7   6   3     3077.15     3206.30     71.33 o 
  -6   6   3      310.09      255.88     41.54 o 
  -4   6   3       15.49        9.76     18.11 o 
  -3   6   3     1463.86     1318.25     36.28 o 
  -2   6   3      345.85      426.21     20.54 o 
   0   6   3     1123.57      829.02     26.45 o 
   1   6   3        0.36       11.66     12.03 o 
   2   6   3      313.77      207.69     15.69 o 
   3   6   3      445.62      604.36     31.27 o 
   4   6   3       24.31       44.28     14.59 o 
   5   6   3     1014.17      897.61     30.72 o 
   6   6   3       10.37       35.06     23.52 o 
   7   6   3     2787.80     3001.83     60.91 o 
   8   6   3      137.62      190.85     28.88 o 
   9   6   3      921.92     1061.41     58.53 o 
  10   6   3        0.26       12.17     35.59 o 
  11   6   3      726.42      741.23     57.41 o 
  12   6   3      295.32      378.68     71.11 o 
  13   6   3       48.47        3.25     70.23 o 
 -14   7   3       60.55       83.27     55.70 o 
 -13   7   3      894.62      912.41     79.03 o 
 -12   7   3      681.65      704.63     70.70 o 
 -11   7   3     1543.07     1602.05     86.05 o 
 -10   7   3      143.56      119.80     44.13 o 
  -9   7   3       88.16      112.59     33.50 o 
  -8   7   3      734.13      703.78     43.80 o 
  -7   7   3       47.33       15.12     25.74 o 
  -6   7   3     2021.25     2247.33     58.90 o 
  -5   7   3     5417.17     6093.14     88.57 o 
  -4   7   3       55.64       72.50     21.05 o 
  -3   7   3       14.97        3.71     18.03 o 
  -2   7   3     2405.25     2374.92     41.54 o 
  -1   7   3     2236.26     1966.93     37.52 o 
   0   7   3     1846.41     1660.11     34.38 o 
   1   7   3       10.87       52.60     13.45 o 
   2   7   3      220.69      148.58     15.72 o 
   3   7   3     4194.11     3784.04     52.87 o 
   4   7   3      786.11      802.79     28.17 o 
   5   7   3     3089.71     2927.80     45.11 o 
   6   7   3     1273.11     1289.48     43.80 o 
   7   7   3        4.06       32.27     24.63 o 
   8   7   3      663.94      646.94     39.85 o 
   9   7   3      684.75      777.73     59.94 o 
  10   7   3      173.25      267.24     43.65 o 
  11   7   3      399.52      416.13     50.60 o 
  12   7   3       82.29       38.25     61.49 o 
  13   7   3       76.21      -27.88     60.68 o 
 -14   8   3       14.43       36.95     56.09 o 
 -13   8   3      144.66      201.67     57.80 o 
 -12   8   3      814.84      806.01     73.53 o 
 -11   8   3     2084.59     2064.58    101.06 o 
 -10   8   3      537.70      583.22     60.60 o 
  -9   8   3      736.21      735.03     61.98 o 
  -8   8   3     2462.76     2294.13     67.34 o 
  -7   8   3      110.95      143.00     29.44 o 
  -6   8   3      137.62      213.88     40.30 o 
  -5   8   3      705.95      612.98     35.97 o 
  -4   8   3     1355.21     1192.47     67.64 o 
  -3   8   3      552.88      580.83     32.96 o 
  -2   8   3      545.03      482.26     29.77 o 
  -1   8   3      569.81      409.23     21.52 o 
   0   8   3     1937.80     1684.34     36.32 o 
   1   8   3     1640.39     1965.49     38.44 o 
   2   8   3     7711.28     8025.12     88.30 o 
   3   8   3      608.05      491.64     21.77 o 
   4   8   3       17.92       50.23     19.99 o 
   5   8   3      621.44      526.32     34.36 o 
   6   8   3        0.05       24.08     22.84 o 
   7   8   3       13.52        5.08     27.86 o 
   8   8   3      136.74      108.35     30.68 o 
   9   8   3        1.85      -29.82     35.37 o 
  10   8   3      485.01      437.48     65.46 o 
  11   8   3      910.73      915.56     82.17 o 
  12   8   3      290.90      353.83     74.05 o 
  13   8   3      208.99       89.19    130.54 o 
 -14   9   3        1.94       28.22     56.75 o 
 -13   9   3     1090.45     1114.37     88.74 o 
 -12   9   3      908.10      893.20    135.91 o 
 -11   9   3     3172.68     3286.58    114.80 o 
 -10   9   3      211.52      151.84     49.17 o 
  -9   9   3     1026.85      928.49     70.13 o 
  -8   9   3      475.52      554.21     56.86 o 
  -7   9   3      277.39      280.00     34.30 o 
  -6   9   3     6394.92     5941.21    155.43 o 
  -5   9   3      116.05      123.20     26.02 o 
  -4   9   3     3812.92     3605.69     70.42 o 
  -3   9   3      335.80      475.20     33.69 o 
  -2   9   3        9.04       30.54     20.24 o 
  -1   9   3    12960.79    12623.92    117.65 o 
   0   9   3     5282.54     5707.83     73.79 o 
   1   9   3    12898.64    12561.29    109.41 o 
   2   9   3      152.59      251.94     18.87 o 
   3   9   3     1331.43     1256.31     65.70 o 
   4   9   3      475.47      424.35     39.77 o 
   5   9   3     1574.37     1558.29     48.40 o 
   6   9   3     6683.77     6352.34     88.35 o 
   7   9   3      396.13      404.53     34.55 o 
   8   9   3      248.25      326.00     44.44 o 
   9   9   3      387.70      432.55     47.78 o 
  10   9   3       28.30       41.29     39.01 o 
  11   9   3      864.49      957.73     66.08 o 
  12   9   3       41.11       29.46    111.78 o 
  13   9   3      640.66      767.87     95.96 o 
 -13  10   3       51.69       58.73     54.83 o 
 -12  10   3       96.74       -2.68     49.23 o 
 -11  10   3      555.06      517.21     82.83 o 
 -10  10   3      487.37      531.91     60.86 o 
  -9  10   3      185.36      197.62     47.77 o 
  -8  10   3      372.98      414.38     53.52 o 
  -7  10   3       31.19       44.39     29.74 o 
  -6  10   3       32.05       70.46     28.44 o 
  -5  10   3      207.14      267.63     45.14 o 
  -4  10   3      822.57      715.85     39.47 o 
  -3  10   3      444.24      504.66     41.11 o 
  -2  10   3     1272.20     1198.82     45.42 o 
  -1  10   3      839.39      892.47     36.95 o 
   0  10   3     1242.58     1365.33     43.68 o 
   1  10   3        0.78       25.35     29.48 o 
   2  10   3      712.15      755.16     45.50 o 
   3  10   3      302.13      301.97     26.75 o 
   4  10   3     1777.31     1513.61     46.87 o 
   5  10   3     1346.94     1381.80     49.19 o 
   6  10   3     4813.40     4680.73     79.08 o 
   7  10   3     1570.76     1545.71     55.93 o 
   8  10   3      503.77      545.82     50.98 o 
   9  10   3     1373.95     1395.75     69.34 o 
  10  10   3       37.17      113.02     41.06 o 
  11  10   3      602.49      717.38     61.79 o 
  12  10   3      210.30      219.37     70.75 o 
  13  10   3       72.06       31.55     68.43 o 
 -13  11   3        1.00      -47.76     50.99 o 
 -12  11   3      146.74       92.17     53.73 o 
 -11  11   3      306.00      350.27     59.67 o 
 -10  11   3      969.76      981.22     76.02 o 
  -9  11   3     1326.81     1348.78     82.56 o 
  -8  11   3      494.53      506.86     57.97 o 
  -7  11   3      544.84      525.30     55.63 o 
  -6  11   3     1192.64     1242.31     55.65 o 
  -5  11   3      226.60      229.07     31.51 o 
  -4  11   3     2009.09     1931.93     59.61 o 
  -3  11   3     2853.86     2770.58     65.37 o 
  -2  11   3     5037.97     4712.81    124.05 o 
  -1  11   3       27.85       26.34     20.74 o 
   0  11   3      784.99      849.23     39.93 o 
   1  11   3     1289.93     1471.90     46.59 o 
   2  11   3     1340.19     1288.98     45.59 o 
   3  11   3     1405.97     1372.99     47.12 o 
   4  11   3      623.99      667.49     62.67 o 
   5  11   3      145.77      147.39     28.22 o 
   6  11   3      235.91      242.39     32.48 o 
   7  11   3       80.30      133.10     32.35 o 
   8  11   3     1240.56     1204.52     65.33 o 
   9  11   3      259.12      363.33     47.39 o 
  10  11   3      106.90      202.48     45.65 o 
  11  11   3      124.81       75.77     61.24 o 
  12  11   3      293.46      269.36     77.75 o 
  13  11   3       23.42      -16.04     90.87 o 
 -13  12   3       23.57      -13.15     55.49 o 
 -12  12   3      108.47       21.87    102.13 o 
 -11  12   3      980.51     1032.60     82.93 o 
 -10  12   3      486.39      526.91     64.61 o 
  -9  12   3      592.29      520.64     61.15 o 
  -8  12   3      376.59      330.40     58.17 o 
  -7  12   3     3184.07     3002.57    159.23 o 
  -6  12   3       49.30       36.22     38.96 o 
  -5  12   3     1192.20     1160.26    111.23 o 
  -4  12   3     1265.08     1307.69     80.90 o 
  -3  12   3     2604.09     2590.73     66.69 o 
  -2  12   3     3432.54     3221.34     71.52 o 
  -1  12   3     1936.81     2036.70     68.62 o 
   0  12   3     1022.14      944.22     40.14 o 
   1  12   3      839.89      851.01     44.26 o 
   2  12   3     5069.85     4918.24     78.09 o 
   3  12   3      158.12      236.40     29.17 o 
   4  12   3      359.92      368.36     35.22 o 
   5  12   3      389.79      379.27     35.02 o 
   6  12   3      881.24      890.69     53.08 o 
   7  12   3      969.75      987.99     49.71 o 
   8  12   3     1050.46     1068.56     64.02 o 
   9  12   3      952.28      846.50     61.18 o 
  10  12   3      728.66      652.55     59.63 o 
  11  12   3     2710.44     2968.83    101.71 o 
  12  12   3      606.66      713.12     67.25 o 
 -13  13   3      107.85       47.85     58.20 o 
 -12  13   3        0.66        3.70    143.14 o 
 -11  13   3        8.86       -3.48     56.29 o 
 -10  13   3      185.30      276.86     56.65 o 
  -9  13   3      130.02       71.93     47.17 o 
  -8  13   3      201.23      282.60     52.33 o 
  -7  13   3      177.79      258.80     51.90 o 
  -6  13   3      293.82      211.40     46.46 o 
  -5  13   3       83.73       30.43     30.42 o 
  -4  13   3      314.69      359.45     37.58 o 
  -3  13   3     1270.26     1397.29     57.99 o 
  -2  13   3      268.40      270.80     33.46 o 
  -1  13   3     5130.70     5261.23     94.60 o 
   0  13   3      542.87      527.47     35.47 o 
   1  13   3     8570.41     8804.39    106.92 o 
   2  13   3      214.72      247.41     31.38 o 
   3  13   3        0.34       -2.09     26.17 o 
   4  13   3      521.36      555.75     39.51 o 
   5  13   3      140.02      205.02     33.01 o 
   6  13   3     3534.48     3368.35     75.67 o 
   7  13   3       26.26        5.14     31.66 o 
   8  13   3       63.71       69.67     45.23 o 
   9  13   3      262.22      217.26     46.20 o 
  10  13   3       42.56       43.64     44.69 o 
  11  13   3      124.09      145.91     49.70 o 
  12  13   3       35.25       55.14     58.87 o 
 -12  14   3      225.82      256.76     63.88 o 
 -11  14   3      149.24      128.67     78.81 o 
 -10  14   3       55.17       49.05     50.69 o 
  -9  14   3       72.06       50.06     47.31 o 
  -8  14   3      405.18      495.59     60.38 o 
  -7  14   3     2627.69     2725.14    116.34 o 
  -6  14   3      116.64      121.60     46.44 o 
  -5  14   3     4988.32     4766.38    150.11 o 
  -4  14   3       60.29       68.76     33.06 o 
  -3  14   3      278.09      180.77     37.05 o 
  -2  14   3     1055.91     1066.02     52.09 o 
  -1  14   3      879.37      997.61     49.61 o 
   0  14   3     2698.75     2653.79     71.67 o 
   1  14   3      213.16      225.37     31.93 o 
   2  14   3     3510.03     3279.45     99.43 o 
   3  14   3       10.00      -42.13     28.09 o 
   4  14   3     1340.30     1461.67     56.60 o 
   5  14   3       76.18       30.69     51.34 o 
   6  14   3      987.25      976.06     50.59 o 
   7  14   3      802.15      852.81     73.89 o 
   8  14   3       79.60      144.76     48.27 o 
   9  14   3      630.16      817.87     63.13 o 
  10  14   3        7.84       53.51     55.25 o 
  11  14   3       92.56      104.37     50.00 o 
  12  14   3      312.98      514.51    100.75 o 
 -12  15   3      177.11      147.30     64.18 o 
 -11  15   3       43.48       -6.24     54.68 o 
 -10  15   3     1158.82     1493.43    106.15 o 
  -9  15   3       28.94        6.84     51.74 o 
  -8  15   3     1300.45     1238.37     91.14 o 
  -7  15   3      406.98      519.66     61.57 o 
  -6  15   3     2210.80     2333.02     95.09 o 
  -5  15   3     1960.75     2156.26     92.43 o 
  -4  15   3     1593.73     1848.46     84.65 o 
  -3  15   3      770.21      695.62     73.99 o 
  -2  15   3     6902.70     6999.80    111.76 o 
  -1  15   3     7375.59     7267.20    115.28 o 
   0  15   3       51.77      135.98     51.22 o 
   1  15   3     1324.45     1471.19     57.00 o 
   2  15   3      923.91      844.54     46.63 o 
   3  15   3     4729.22     4693.50     86.72 o 
   4  15   3       52.27       46.42     42.17 o 
   5  15   3      882.87      916.26     50.73 o 
   6  15   3      131.88      212.52     37.60 o 
   7  15   3      309.12      286.87     46.03 o 
   8  15   3      886.80     1064.58    103.33 o 
   9  15   3      196.93      141.88     80.95 o 
  10  15   3     2476.53     2407.11    171.21 o 
  11  15   3        1.50       -9.25     46.32 o 
 -11  16   3       36.01      -17.21     55.03 o 
 -10  16   3      112.95      245.62     67.28 o 
  -9  16   3       17.36       44.47     50.88 o 
  -8  16   3       13.09       77.67     48.24 o 
  -7  16   3     1292.99     1543.20    217.40 o 
  -6  16   3      412.67      443.22    116.87 o 
  -5  16   3       12.76       42.94     51.20 o 
  -4  16   3      923.96      949.16    112.05 o 
  -3  16   3      151.27      236.06     40.17 o 
  -2  16   3       65.72       95.58     35.83 o 
  -1  16   3     2549.86     2488.80     75.83 o 
   0  16   3        0.02        5.94     37.04 o 
   1  16   3      662.14      741.41     50.02 o 
   2  16   3      508.77      577.56     43.76 o 
   3  16   3      586.82      570.51     44.43 o 
   4  16   3     1546.32     1502.40     87.75 o 
   5  16   3        0.01       12.00     32.82 o 
   6  16   3      278.04      256.99     50.07 o 
   7  16   3       26.50       23.62     38.78 o 
   8  16   3        6.90       70.50     41.95 o 
   9  16   3      138.71      249.25     50.34 o 
  10  16   3       11.68       28.43     47.47 o 
  11  16   3       15.08      105.20     51.90 o 
 -11  17   3      368.17      359.85     70.15 o 
 -10  17   3     1105.05      896.17    147.16 o 
  -9  17   3      579.85      526.65     69.77 o 
  -8  17   3      492.28      511.69     66.46 o 
  -7  17   3      262.41      192.32    105.61 o 
  -6  17   3     4219.92     4264.99    121.68 o 
  -5  17   3     1092.90     1261.19     79.56 o 
  -4  17   3      202.10      154.15     50.30 o 
  -3  17   3       20.88       67.14     47.78 o 
  -2  17   3      179.78      162.02     40.51 o 
  -1  17   3      189.52      236.60     41.14 o 
   0  17   3       68.19       57.34     37.16 o 
   1  17   3      949.70      990.64     56.19 o 
   2  17   3      744.33      876.42     54.40 o 
   3  17   3     4782.75     4844.21     93.35 o 
   4  17   3       18.21       99.35     35.89 o 
   5  17   3      712.88      806.52     49.99 o 
   6  17   3      770.47      706.99     49.11 o 
   7  17   3      132.26      149.85     48.84 o 
   8  17   3      706.59      758.48     63.15 o 
   9  17   3       19.67       60.91     47.24 o 
  10  17   3       93.66      108.81     50.37 o 
 -10  18   3        0.58       54.61     56.92 o 
  -9  18   3      606.12      606.58     72.36 o 
  -8  18   3      230.35      196.11     59.96 o 
  -7  18   3      465.74      593.52     71.57 o 
  -6  18   3       30.21       67.71    123.84 o 
  -5  18   3      828.08      905.97     89.00 o 
  -4  18   3      694.15      653.26     64.77 o 
  -3  18   3       10.42       26.20     53.08 o 
  -2  18   3        4.04       36.27     38.96 o 
  -1  18   3      481.15      463.59     50.96 o 
   0  18   3      265.10      319.49     43.81 o 
   1  18   3       20.57       48.05     38.36 o 
   2  18   3     1001.08     1008.42     58.92 o 
   3  18   3        8.43       59.90     35.81 o 
   4  18   3      537.19      640.31     48.09 o 
   5  18   3      287.32      261.03     39.57 o 
   6  18   3       70.98       52.70     46.92 o 
   7  18   3       35.26      -15.59     41.45 o 
   8  18   3       48.85      -13.55     43.77 o 
   9  18   3       66.77       31.98     52.23 o 
  10  18   3        2.57      -25.72     47.01 o 
 -10  19   3        1.14      -44.71     95.16 o 
  -9  19   3       83.29      149.02     60.02 o 
  -8  19   3      414.93      417.26    102.13 o 
  -7  19   3       80.60       75.31     53.89 o 
  -6  19   3      110.25      121.67     52.52 o 
  -5  19   3      138.77      125.12     51.41 o 
  -4  19   3      464.90      455.95     61.25 o 
  -3  19   3      542.78      519.78     78.00 o 
  -2  19   3       85.90       97.62     53.34 o 
  -1  19   3      364.37      518.62     59.35 o 
   0  19   3      247.24      274.95     44.25 o 
   1  19   3      332.18      312.77     44.72 o 
   2  19   3       18.55       17.01     49.25 o 
   3  19   3      436.04      400.09     52.23 o 
   4  19   3      303.08      363.06     42.70 o 
   5  19   3      146.56      157.56     41.71 o 
   6  19   3      390.13      407.94     54.38 o 
   7  19   3      117.42       95.70     46.71 o 
   8  19   3      242.35      262.43     53.12 o 
   9  19   3      114.66       64.50     48.70 o 
  -9  20   3      481.21      446.61     71.67 o 
  -8  20   3       68.82       64.71     56.93 o 
  -7  20   3      348.17      220.11     61.37 o 
  -6  20   3        0.10      -58.15     49.16 o 
  -5  20   3       83.04       51.50     51.28 o 
  -4  20   3      919.47      943.85     77.16 o 
  -3  20   3      727.97      795.49     72.20 o 
  -2  20   3      898.15      772.99     90.60 o 
  -1  20   3      513.74      586.99    154.94 o 
   0  20   3      309.75      259.19     44.41 o 
   1  20   3      656.17      750.57     54.54 o 
   2  20   3     2495.19     2712.83     83.79 o 
   3  20   3        2.75       80.93     40.98 o 
   4  20   3     3366.11     3776.40     90.78 o 
   5  20   3        5.36       74.38     45.19 o 
   6  20   3       40.33       90.27     46.13 o 
   7  20   3      291.17      326.58     54.77 o 
   8  20   3       13.94      -21.83     45.48 o 
   9  20   3      330.42      361.85     61.11 o 
  -9  21   3       11.51      -58.34     57.85 o 
  -8  21   3       72.33       38.92     58.22 o 
  -7  21   3       24.74       37.01     57.45 o 
  -6  21   3      481.91      592.48     73.20 o 
  -5  21   3       55.48       43.40     52.44 o 
  -4  21   3       74.42       36.15     51.70 o 
  -3  21   3      130.71      119.41     55.11 o 
  -2  21   3      313.79      217.54     57.76 o 
  -1  21   3        0.69      109.99     52.01 o 
   0  21   3       14.87      -21.40     37.87 o 
   1  21   3      756.15      753.71     57.56 o 
   2  21   3      311.67      378.27     47.76 o 
   3  21   3      506.02      490.01     51.82 o 
   4  21   3       80.42       84.46     41.94 o 
   5  21   3       47.22       93.61     40.13 o 
   6  21   3       79.71       66.76     47.60 o 
   7  21   3      221.69      188.16     70.89 o 
   8  21   3      239.20      172.17    101.58 o 
  -8  22   3       37.64       22.82     60.82 o 
  -7  22   3      700.88      579.84     76.71 o 
  -6  22   3       17.00      -68.17     80.42 o 
  -5  22   3      879.65      850.27    163.52 o 
  -4  22   3       48.51       45.40     54.07 o 
  -3  22   3        0.75       21.54     52.90 o 
  -2  22   3      459.20      462.21     66.85 o 
  -1  22   3       45.05      168.50     65.14 o 
   0  22   3     2297.73     2401.60    107.37 o 
   1  22   3        2.65       -7.95     38.85 o 
   2  22   3      452.05      354.17     50.80 o 
   3  22   3        4.18       80.59     43.18 o 
   4  22   3       42.82       29.42     43.09 o 
   5  22   3      133.05      138.98     55.33 o 
   6  22   3       20.92        3.87     46.30 o 
   7  22   3      372.48      393.18     60.53 o 
  -7  23   3        0.17      -67.13    103.74 o 
  -6  23   3      377.40      357.63    101.86 o 
  -5  23   3       33.43       45.88     56.80 o 
  -4  23   3       79.34      119.20     58.20 o 
  -3  23   3      292.77       72.17     58.22 o 
  -2  23   3       99.54      110.26     59.31 o 
  -1  23   3      621.93      641.61     73.92 o 
   0  23   3       30.69      126.58     59.46 o 
   1  23   3      116.13      140.72     82.56 o 
   2  23   3       72.72      132.72     56.16 o 
   3  23   3      485.30      631.80     59.87 o 
   4  23   3       12.83      -35.94     43.00 o 
   5  23   3      439.31      460.44     71.19 o 
   6  23   3      262.54      286.00     98.65 o 
  -6  24   3       91.49       84.71     63.98 o 
  -5  24   3       99.83       71.60     63.48 o 
  -4  24   3        6.62       45.30     59.63 o 
  -3  24   3        1.26        5.81     54.58 o 
  -2  24   3        3.59      -13.00     80.15 o 
  -1  24   3       37.08       41.09     58.32 o 
   0  24   3       14.19       -2.98     55.90 o 
   1  24   3       39.57      -20.74     56.12 o 
   2  24   3      197.17      201.64     49.91 o 
   3  24   3        3.84       81.35     46.59 o 
   4  24   3      899.63      855.84     67.38 o 
   5  24   3       57.17       68.19     93.28 o 
  -4  25   3      223.76      220.72    123.04 o 
  -3  25   3      753.50      785.79     84.57 o 
  -2  25   3      187.15      211.47     66.47 o 
  -1  25   3      217.46      314.16     67.43 o 
   0  25   3      193.34       92.76     68.35 o 
   1  25   3      260.65      291.63     67.63 o 
   2  25   3      389.82      477.25     74.45 o 
   3  25   3        2.04       62.26     47.34 o 
  -1  26   3      276.37      267.20     70.88 o 
   0  26   3      367.63      494.43     77.87 o 
   1  26   3        0.06      -93.39     62.73 o 
 -14   0   4      273.87      360.81     98.11 o 
 -13   0   4       71.94      102.93     77.20 o 
 -12   0   4       41.58      -31.63     66.48 o 
 -11   0   4     1976.89     1985.77    130.28 o 
 -10   0   4      291.00      213.91     73.98 o 
  -9   0   4    10595.50    10929.26    261.62 o 
  -8   0   4      112.66      153.86     41.79 o 
  -7   0   4     2094.49     2215.46    120.89 o 
  -6   0   4      872.92      870.53    118.48 o 
  -5   0   4      535.33      601.67     77.74 o 
  -4   0   4     4918.25     5286.34     98.70 o 
  -3   0   4       49.38      132.36     41.28 o 
  -2   0   4     2667.52     2496.36     49.19 o 
  -1   0   4      560.64      514.24     26.24 o 
   0   0   4       51.49       88.51     15.71 o 
   1   0   4     4958.27     4936.02    132.42 o 
   2   0   4     1299.82     1237.89     78.81 o 
   3   0   4     4411.00     3591.44    113.66 o 
   4   0   4     1809.32     1581.54     88.46 o 
   5   0   4      104.82      105.40     20.61 o 
   6   0   4     1191.00     1260.21     49.09 o 
   7   0   4     1230.71     1262.55     92.21 o 
   8   0   4     2811.80     2773.54    129.20 o 
   9   0   4     1493.79     1481.23    120.09 o 
  10   0   4      873.29     1061.81     77.26 o 
  11   0   4      289.52      378.50    108.30 o 
  12   0   4     1006.44      828.84    145.29 o 
  13   0   4      165.55      141.00    120.09 o 
 -14   1   4      513.95      651.42     78.99 o 
 -13   1   4      102.06       48.05     51.90 o 
 -12   1   4      135.89        7.12     47.37 o 
 -11   1   4       26.11      -10.92     42.44 o 
 -10   1   4     1046.19     1007.12     74.87 o 
  -9   1   4       26.09      -20.59     47.18 o 
  -8   1   4      512.96      521.46     37.27 o 
  -7   1   4     1719.92     1617.48     51.06 o 
  -6   1   4      608.59      611.80     33.26 o 
  -5   1   4     1445.74     1292.46     42.51 o 
  -4   1   4     2632.58     2764.54     52.14 o 
  -3   1   4     1792.27     1883.24     41.71 o 
  -2   1   4     3856.39     3917.73     47.36 o 
  -1   1   4      958.97      938.71     25.31 o 
   0   1   4        1.29       27.05     20.35 o 
   1   1   4      657.42      570.76     24.01 o 
   2   1   4      293.53      325.70     29.76 o 
   3   1   4      846.46      867.21     40.50 o 
   4   1   4      976.40      971.51     40.80 o 
   5   1   4     1769.75     1668.09     94.41 o 
   6   1   4     1560.02     1400.95     34.70 o 
   7   1   4       80.26       91.15     23.70 o 
   8   1   4       11.89       10.41     61.99 o 
   9   1   4       44.56       42.60     48.85 o 
  10   1   4      169.13      108.31     46.03 o 
  11   1   4     1020.46     1137.73    101.62 o 
  12   1   4      460.24      400.50     87.93 o 
  13   1   4     1087.24     1080.13    115.76 o 
 -14   2   4      310.78      428.14     70.84 o 
 -13   2   4      729.06      733.95     76.19 o 
 -12   2   4       59.66       -5.20     79.35 o 
 -11   2   4      436.62      458.81    112.58 o 
 -10   2   4      144.93      157.18     49.55 o 
  -9   2   4      795.82      770.37     52.28 o 
  -8   2   4     1118.90     1095.79     86.57 o 
  -7   2   4     3137.84     3212.26     65.32 o 
  -6   2   4     2236.53     2256.24     65.93 o 
  -5   2   4     7231.64     8122.63     92.71 o 
  -4   2   4      195.00      133.97     19.94 o 
  -3   2   4      522.55      560.55     26.38 o 
  -2   2   4     1050.19     1075.27     29.71 o 
  -1   2   4      669.36      623.40     23.08 o 
   0   2   4     2653.49     2899.15     48.98 o 
   1   2   4     1542.54     1951.44     39.26 o 
   2   2   4     2251.74     2183.29     40.87 o 
   3   2   4       17.12       21.22     14.93 o 
   4   2   4      196.44      276.11     20.53 o 
   5   2   4     2854.94     2841.49     40.14 o 
   6   2   4      339.35      376.54     21.45 o 
   7   2   4      933.56      874.27     41.71 o 
   8   2   4      302.90      285.72     38.99 o 
   9   2   4      142.44      117.25     51.44 o 
  10   2   4      155.30      136.90     52.96 o 
  11   2   4      316.58      337.31     96.77 o 
  12   2   4      266.90      377.25     83.57 o 
  13   2   4        6.10        6.86     99.18 o 
 -14   3   4      280.18      348.61    187.64 o 
 -13   3   4       45.43       94.38     49.61 o 
 -12   3   4      606.27      589.29     54.70 o 
 -11   3   4       39.24      -13.27    103.47 o 
 -10   3   4      685.14      614.06     62.59 o 
  -9   3   4     2553.90     2530.71     77.19 o 
  -8   3   4      225.74      299.37     37.24 o 
  -7   3   4     2912.52     2908.75     64.23 o 
  -6   3   4      881.71      902.65     41.71 o 
  -5   3   4      718.45      557.74     30.26 o 
  -4   3   4      842.95      838.68     33.58 o 
  -3   3   4     6167.36     5823.70     82.98 o 
  -2   3   4     1996.74     1715.27     35.12 o 
  -1   3   4     7521.77     8153.56     71.50 o 
   0   3   4    13453.87    14118.18    107.18 o 
   1   3   4     1189.33     1214.27     36.58 o 
   2   3   4     4256.32     4014.73     62.60 o 
   3   3   4        4.51       16.52     15.91 o 
   4   3   4     1188.74     1129.51     66.70 o 
   5   3   4     1224.07     1128.83     30.74 o 
   6   3   4     1340.80     1341.89     55.25 o 
   7   3   4     3277.73     3250.88    117.08 o 
   8   3   4      189.37      127.43     49.34 o 
   9   3   4     1037.78     1003.20     77.03 o 
  10   3   4       12.78        8.34     48.38 o 
  11   3   4      875.80      842.22     78.07 o 
  12   3   4      189.30      199.88     62.09 o 
  13   3   4     2240.55     2412.56    152.36 o 
 -14   4   4      213.00      193.25     85.51 o 
 -13   4   4      230.32      236.83     57.05 o 
 -12   4   4       45.60      -10.85     44.15 o 
 -11   4   4       54.46       70.17     44.48 o 
 -10   4   4       39.40       80.81     45.57 o 
  -9   4   4       36.26       94.56     33.51 o 
  -8   4   4       12.73        5.43     28.60 o 
  -7   4   4        1.18       -3.00     24.97 o 
  -6   4   4     1593.01     1646.36     48.58 o 
  -5   4   4     2721.49     2702.42     54.18 o 
  -4   4   4      248.05      258.48     22.98 o 
  -3   4   4     2371.51     2967.30     45.72 o 
  -2   4   4      253.77      210.68     16.84 o 
  -1   4   4     3919.37     4679.91     53.26 o 
   0   4   4    12162.29    12638.57     96.73 o 
   1   4   4     6497.41     6632.73    108.64 o 
   2   4   4     1700.64     1843.92     43.32 o 
   3   4   4        6.44       31.94     17.72 o 
   4   4   4      307.79      315.96     24.63 o 
   5   4   4        0.35       -5.73     19.50 o 
   6   4   4      348.86      366.73     27.90 o 
   7   4   4       60.69       86.20     25.12 o 
   8   4   4       60.10       99.56     32.86 o 
   9   4   4      713.90      740.90     75.32 o 
  10   4   4       97.46       27.61     51.03 o 
  11   4   4      393.50      259.05     62.81 o 
  12   4   4        8.31      -28.41     57.10 o 
  13   4   4       25.45       64.87    119.02 o 
 -14   5   4       31.94       27.73     52.74 o 
 -13   5   4        1.02      -30.19     46.08 o 
 -12   5   4     2880.40     2728.09    107.01 o 
 -11   5   4     2586.33     2415.74     97.90 o 
 -10   5   4     2004.91     2100.91     89.84 o 
  -9   5   4      115.61      123.76     56.76 o 
  -8   5   4      962.22      853.29     48.80 o 
  -7   5   4      404.80      436.67     37.72 o 
  -6   5   4     1153.54     1444.55     46.78 o 
  -5   5   4     4956.40     4645.51     69.87 o 
  -4   5   4       80.33       57.78     18.42 o 
  -3   5   4      591.11      532.75     24.35 o 
  -2   5   4      173.81      228.21     18.26 o 
  -1   5   4     2996.01     3625.77     77.63 o 
   0   5   4      551.26      444.18     19.93 o 
   1   5   4     7411.59     7866.36     69.41 o 
   2   5   4    11290.10    10094.92     99.05 o 
   3   5   4      284.43      337.18     24.37 o 
   4   5   4     1048.21     1025.91     35.20 o 
   5   5   4      397.10      407.22     22.00 o 
   6   5   4      417.77      437.19     30.74 o 
   7   5   4     2036.25     2025.29     66.15 o 
   8   5   4       84.88       54.10     38.28 o 
   9   5   4     2478.18     2792.08    248.22 o 
  10   5   4      488.32      450.20     89.53 o 
  11   5   4      116.61       66.42     58.66 o 
  12   5   4        0.01      -83.39    153.33 o 
  13   5   4       14.88      -98.91     65.94 o 
 -14   6   4      107.52      186.48     66.48 o 
 -13   6   4      983.94      886.18     79.22 o 
 -12   6   4      247.37      237.83     55.89 o 
 -11   6   4        3.29       -9.85     65.67 o 
 -10   6   4      511.46      451.93     44.82 o 
  -9   6   4       39.70       49.67     32.59 o 
  -8   6   4     2085.80     1901.97     65.61 o 
  -7   6   4     1448.33     1525.36     58.64 o 
  -6   6   4     1425.90     1531.54     55.00 o 
  -5   6   4       71.73       54.51     20.36 o 
  -4   6   4      365.71      358.89     25.83 o 
  -3   6   4     4184.24     4062.40     60.97 o 
  -2   6   4      236.31      321.77     21.88 o 
  -1   6   4    10677.71    11552.95     95.05 o 
   0   6   4     7567.76     7906.51     73.35 o 
   1   6   4     2691.95     3007.02     48.27 o 
   2   6   4      592.16      742.39     38.99 o 
   3   6   4     1369.48     1436.70     34.18 o 
   4   6   4     5553.88     5529.85     60.00 o 
   5   6   4     3797.40     3628.14     87.44 o 
   6   6   4     1172.82     1144.28     53.04 o 
   7   6   4     5009.48     4782.05     96.08 o 
   8   6   4        9.96      -12.32     32.52 o 
   9   6   4        4.04       67.16     48.87 o 
  10   6   4      384.59      330.16     86.05 o 
  11   6   4       17.46       46.06     56.76 o 
  12   6   4      764.58      670.42    106.15 o 
  13   6   4       10.39      -87.42     58.28 o 
 -14   7   4       91.55       35.69     54.81 o 
 -13   7   4      159.12      172.14     97.84 o 
 -12   7   4     1206.68     1175.54     85.29 o 
 -11   7   4        1.42        4.90     43.40 o 
 -10   7   4      244.17      239.73     38.97 o 
  -9   7   4      143.47      158.08     36.13 o 
  -8   7   4      597.50      597.89     45.46 o 
  -7   7   4     1935.64     1870.80     63.76 o 
  -6   7   4      843.22      776.67     64.03 o 
  -5   7   4       18.86       25.31     22.19 o 
  -4   7   4     3113.29     3202.12     83.96 o 
  -3   7   4      740.76      779.71     42.79 o 
  -2   7   4        1.40       28.95     18.33 o 
  -1   7   4     7418.60     7679.82    117.51 o 
   0   7   4     1191.55     1423.56     39.71 o 
   1   7   4        1.37       16.27     14.60 o 
   2   7   4      519.78      541.18     23.45 o 
   3   7   4      999.59     1099.97     32.99 o 
   4   7   4      239.23      250.30     20.32 o 
   5   7   4      150.84      186.52     23.72 o 
   6   7   4     1609.65     1724.70     63.22 o 
   7   7   4       39.92       82.94     36.10 o 
   8   7   4        0.61       16.81     34.38 o 
   9   7   4     2188.57     2317.66    189.52 o 
  10   7   4      248.24      148.78     60.08 o 
  11   7   4      248.96      238.45     64.87 o 
  12   7   4       51.37       55.30     65.98 o 
  13   7   4      142.55      104.90    107.22 o 
 -13   8   4      687.78      665.21     91.41 o 
 -12   8   4      160.62       65.12     51.13 o 
 -11   8   4     1074.65      979.39    136.44 o 
 -10   8   4     1173.38     1145.49     77.47 o 
  -9   8   4      590.09      584.86     46.89 o 
  -8   8   4      843.25      723.57     47.94 o 
  -7   8   4      279.48      314.32     36.83 o 
  -6   8   4     5192.50     5091.90     91.27 o 
  -5   8   4      192.42      210.01     58.60 o 
  -4   8   4     7817.98     8100.16    107.77 o 
  -3   8   4     1286.38     1257.08     40.36 o 
  -2   8   4     5371.71     5333.90     65.60 o 
  -1   8   4     1474.64     1541.90     59.08 o 
   0   8   4     3734.16     4023.09     54.59 o 
   1   8   4     1470.20     1511.87     37.85 o 
   2   8   4     1119.58     1172.37     41.14 o 
   3   8   4     4953.99     4908.57     99.06 o 
   4   8   4       26.44       35.36     25.57 o 
   5   8   4     1271.12     1156.48     43.02 o 
   6   8   4     1506.13     1526.80    124.96 o 
   7   8   4     2588.68     2680.62    139.01 o 
   8   8   4     5661.98     6217.07    122.00 o 
   9   8   4      496.43      482.04     47.02 o 
  10   8   4      425.78      535.93     72.84 o 
  11   8   4      120.90       75.32     60.87 o 
  12   8   4      910.77      872.96     90.94 o 
  13   8   4      354.01      257.83     77.53 o 
 -13   9   4       16.88      -73.69     49.12 o 
 -12   9   4       80.85      205.39     56.08 o 
 -11   9   4      104.57       55.20     47.48 o 
 -10   9   4       19.38       14.92     43.58 o 
  -9   9   4       89.11       53.99     51.74 o 
  -8   9   4       56.15       -9.98     48.98 o 
  -7   9   4      378.74      334.99     38.31 o 
  -6   9   4        4.14       45.09     28.37 o 
  -5   9   4      507.52      542.76     43.17 o 
  -4   9   4        3.87       29.42     23.46 o 
  -3   9   4      406.32      415.89     35.73 o 
  -2   9   4      755.59      763.70     30.81 o 
  -1   9   4      753.27      819.61     31.11 o 
   0   9   4     1253.09     1209.97     35.82 o 
   1   9   4      191.06      214.48     20.48 o 
   2   9   4      304.79      224.83     20.83 o 
   3   9   4      103.39      116.18     18.82 o 
   4   9   4     1772.72     1607.73     76.53 o 
   5   9   4      517.19      548.31     43.78 o 
   6   9   4     1175.81     1214.82    112.84 o 
   7   9   4      137.84      147.84     85.39 o 
   8   9   4      183.10      228.39     42.80 o 
   9   9   4     1131.05     1251.11     77.38 o 
  10   9   4      319.69      288.32     65.66 o 
  11   9   4       17.66       38.56     62.18 o 
  12   9   4      101.50       43.43    123.04 o 
 -13  10   4      109.62       77.08     61.39 o 
 -12  10   4      255.72      297.64    128.40 o 
 -11  10   4      951.69     1015.26     81.55 o 
 -10  10   4      221.91      269.68     53.96 o 
  -9  10   4     2757.73     2921.11    103.24 o 
  -8  10   4      209.35      160.33     83.90 o 
  -7  10   4       31.25       27.06     47.33 o 
  -6  10   4     4605.38     4455.55     88.96 o 
  -5  10   4      185.24      180.83     31.70 o 
  -4  10   4     5393.30     5168.19     90.23 o 
  -3  10   4       44.83       49.53     25.52 o 
  -2  10   4     3389.71     3318.22     63.95 o 
  -1  10   4     1331.55     1363.67     39.85 o 
   0  10   4     1200.37     1252.58     50.95 o 
   1  10   4      895.50      710.28     29.52 o 
   2  10   4      187.19      228.79     21.71 o 
   3  10   4     2319.46     2270.99     55.87 o 
   4  10   4      266.43      236.14     33.58 o 
   5  10   4      189.85      216.11     38.47 o 
   6  10   4      641.26      700.26     63.33 o 
   7  10   4       96.00      120.41     39.23 o 
   8  10   4     1076.50     1059.67     62.83 o 
   9  10   4      606.30      533.75     53.17 o 
  10  10   4     1572.01     1513.37    104.90 o 
  11  10   4        4.86      -21.05     77.47 o 
  12  10   4       27.61      -25.64    127.33 o 
 -13  11   4      179.65       83.38     57.69 o 
 -12  11   4      338.64      387.99     66.87 o 
 -11  11   4      773.53      773.73    110.17 o 
 -10  11   4      665.32      594.44    111.24 o 
  -9  11   4       51.22       91.42     44.86 o 
  -8  11   4      252.48      280.67     50.35 o 
  -7  11   4     1997.85     2056.39     71.20 o 
  -6  11   4     3553.60     3470.47     80.77 o 
  -5  11   4      772.08      798.90     47.72 o 
  -4  11   4      840.76      860.28     47.28 o 
  -3  11   4     1126.01     1231.99     52.44 o 
  -2  11   4      168.68       84.13     26.98 o 
  -1  11   4     1232.91     1152.84     44.75 o 
   0  11   4      176.25      105.18     25.04 o 
   1  11   4     2451.64     2333.35     48.79 o 
   2  11   4      201.69      183.95     21.96 o 
   3  11   4      470.52      547.49     35.39 o 
   4  11   4     2011.46     2013.63     69.80 o 
   5  11   4      522.37      543.82     47.84 o 
   6  11   4     3246.15     3174.97     88.94 o 
   7  11   4      297.70      298.18     45.87 o 
   8  11   4     1716.45     1703.04    102.43 o 
   9  11   4        9.58       58.95     39.43 o 
  10  11   4        8.21      -32.05     77.47 o 
  11  11   4      248.88      268.65     75.13 o 
  12  11   4       16.26     -171.11    145.02 o 
 -12  12   4       25.64       21.67     55.97 o 
 -11  12   4        1.12       95.68     62.73 o 
 -10  12   4      240.29      261.93     56.60 o 
  -9  12   4      903.28      789.90     70.26 o 
  -8  12   4      199.99      150.15     47.71 o 
  -7  12   4      481.27      510.24     57.76 o 
  -6  12   4       22.47       25.67     38.78 o 
  -5  12   4       42.85       60.02     32.22 o 
  -4  12   4      296.79      253.13     36.04 o 
  -3  12   4      774.98      803.99     46.82 o 
  -2  12   4        3.02      -38.90     25.93 o 
  -1  12   4      966.84     1034.96     44.43 o 
   0  12   4      170.30      155.89     28.75 o 
   1  12   4       67.96      142.06     28.19 o 
   2  12   4      117.66       84.84     37.45 o 
   3  12   4      223.47      290.51     32.80 o 
   4  12   4       78.51      114.43     29.97 o 
   5  12   4      166.28      216.82     41.93 o 
   6  12   4       48.98       29.26     37.67 o 
   7  12   4     1007.40     1064.26     62.46 o 
   8  12   4       12.99       67.01     43.60 o 
   9  12   4        5.77       83.49     41.75 o 
  10  12   4      258.25      190.74     66.97 o 
  11  12   4       24.12      -41.15     86.31 o 
  12  12   4        0.20      -24.73     99.18 o 
 -12  13   4      418.40      467.73     79.61 o 
 -11  13   4      275.40      181.98     77.20 o 
 -10  13   4     3035.77     2936.28    115.15 o 
  -9  13   4     1029.25      944.93     75.47 o 
  -8  13   4     1534.22     1437.02     84.45 o 
  -7  13   4        5.53      -24.36     39.84 o 
  -6  13   4      564.18      531.70     58.63 o 
  -5  13   4     1483.99     1513.43    105.89 o 
  -4  13   4      193.22      228.62     37.34 o 
  -3  13   4     3681.36     3492.85     82.21 o 
  -2  13   4      103.58       67.44     31.13 o 
  -1  13   4      240.06      261.54     33.28 o 
   0  13   4       92.10       81.21     29.58 o 
   1  13   4      353.57      358.12     34.99 o 
   2  13   4     2448.25     2462.12     65.38 o 
   3  13   4      598.27      613.38     66.16 o 
   4  13   4     1029.39     1015.47     48.39 o 
   5  13   4     2731.75     2729.34     87.29 o 
   6  13   4       21.32       12.95     38.33 o 
   7  13   4       77.48      122.60     49.24 o 
   8  13   4      205.24      217.79     43.56 o 
   9  13   4      100.85      181.61     46.27 o 
  10  13   4     1406.34     1447.04    109.83 o 
  11  13   4        5.45      -76.39    110.44 o 
 -12  14   4      233.87      188.50     64.20 o 
 -11  14   4      420.24      306.70     64.91 o 
 -10  14   4      480.38      453.22    102.13 o 
  -9  14   4      108.07      130.97     52.55 o 
  -8  14   4      141.70      109.68     47.32 o 
  -7  14   4      178.80      155.96     47.93 o 
  -6  14   4     1311.06     1171.76     76.10 o 
  -5  14   4       94.30       74.71     36.57 o 
  -4  14   4      542.74      503.07     45.17 o 
  -3  14   4      198.81      276.31     61.24 o 
  -2  14   4     3145.64     2928.09     95.87 o 
  -1  14   4     1184.34     1250.31     58.53 o 
   0  14   4      559.35      587.68     41.63 o 
   1  14   4       33.89       21.12     30.42 o 
   2  14   4     1070.01     1035.32     50.09 o 
   3  14   4      655.87      610.90     42.88 o 
   4  14   4       10.94       29.21     32.42 o 
   5  14   4     2687.22     2831.36    229.63 o 
   6  14   4      218.80      188.73     42.21 o 
   7  14   4      730.44      664.69     55.79 o 
   8  14   4       54.07       50.78     41.58 o 
   9  14   4      138.96      160.04     47.32 o 
  10  14   4       62.04       81.13     50.08 o 
  11  14   4       91.57       20.88     69.89 o 
 -11  15   4      134.07      158.90     60.37 o 
 -10  15   4      456.73      491.64     69.22 o 
  -9  15   4      142.03       64.52     51.65 o 
  -8  15   4       55.82        0.77     45.21 o 
  -7  15   4       48.64       62.28     44.65 o 
  -6  15   4      718.17      658.79     63.81 o 
  -5  15   4       16.95       82.78     44.72 o 
  -4  15   4       27.41       -1.47     36.40 o 
  -3  15   4       45.57       94.22     35.88 o 
  -2  15   4     2128.42     2132.61     73.64 o 
  -1  15   4     2630.47     2483.50    107.33 o 
   0  15   4      240.00      248.77     36.08 o 
   1  15   4      309.48      347.01     46.27 o 
   2  15   4      491.58      519.99     42.60 o 
   3  15   4     1633.78     1742.52     63.64 o 
   4  15   4        1.27      -16.33     32.77 o 
   5  15   4      332.30      365.07     48.69 o 
   6  15   4      628.48      531.55     52.23 o 
   7  15   4      357.50      325.50     48.56 o 
   8  15   4      246.01      294.72     49.66 o 
   9  15   4      178.36      173.08     50.27 o 
  10  15   4        4.39       25.47     50.99 o 
  11  15   4        2.33      -59.87     71.49 o 
 -11  16   4      740.64      657.60     80.10 o 
 -10  16   4      231.05      147.06     58.55 o 
  -9  16   4       93.71      104.54     54.55 o 
  -8  16   4        2.03      -10.58     49.32 o 
  -7  16   4     1401.88     1368.49     83.63 o 
  -6  16   4     1299.43     1287.80     81.24 o 
  -5  16   4      339.29      358.36     98.65 o 
  -4  16   4      780.03      738.66     53.38 o 
  -3  16   4      887.42      973.81     57.27 o 
  -2  16   4       49.40       40.40     36.35 o 
  -1  16   4       33.79       66.74     37.34 o 
   0  16   4     1664.01     1769.30    103.65 o 
   1  16   4     2395.88     2448.53     73.53 o 
   2  16   4       30.68       32.11     35.04 o 
   3  16   4     4709.57     5032.77     94.43 o 
   4  16   4      739.80      673.32     57.46 o 
   5  16   4      253.91      313.02     48.22 o 
   6  16   4      120.95      162.37     43.89 o 
   7  16   4     1313.69     1430.81     74.78 o 
   8  16   4      312.98      380.62     53.48 o 
   9  16   4      261.52      252.76     52.70 o 
  10  16   4       35.12       47.11     79.09 o 
 -11  17   4        3.03       38.65     59.88 o 
 -10  17   4       27.74       50.65     57.06 o 
  -9  17   4      217.14      390.84     65.79 o 
  -8  17   4      620.37      537.03     83.10 o 
  -7  17   4      177.45      239.26     55.16 o 
  -6  17   4      560.26      537.46     63.25 o 
  -5  17   4       99.12      102.00     46.49 o 
  -4  17   4      227.16      132.01     50.66 o 
  -3  17   4      968.12     1016.30     59.45 o 
  -2  17   4      233.94      203.02     42.20 o 
  -1  17   4      654.45      774.24     54.45 o 
   0  17   4       23.85       79.45     44.88 o 
   1  17   4      509.70      460.83     49.85 o 
   2  17   4     3531.84     3455.02     83.15 o 
   3  17   4       79.61      120.15     37.24 o 
   4  17   4      198.35      194.43     45.76 o 
   5  17   4      720.56      652.80     96.71 o 
   6  17   4        0.51        4.23     40.92 o 
   7  17   4      248.57      299.59     98.79 o 
   8  17   4       15.04        4.10     53.50 o 
   9  17   4       20.60       26.28     67.35 o 
  10  17   4      300.08      169.47     56.66 o 
 -10  18   4      214.81      160.28     62.97 o 
  -9  18   4      855.93      926.81     84.07 o 
  -8  18   4       31.37       10.77     58.97 o 
  -7  18   4       26.66       25.77     50.53 o 
  -6  18   4     1119.06     1153.82    116.34 o 
  -5  18   4       12.86       47.15     45.54 o 
  -4  18   4      529.54      498.26     60.52 o 
  -3  18   4      280.63      215.80     53.20 o 
  -2  18   4      179.96      187.77     42.92 o 
  -1  18   4       59.31       67.79     39.17 o 
   0  18   4      112.31       98.57     39.14 o 
   1  18   4      392.04      435.13     46.88 o 
   2  18   4       38.80       20.32     34.62 o 
   3  18   4     1703.19     1794.58    102.07 o 
   4  18   4     1903.50     1653.54    149.02 o 
   5  18   4      297.47      156.87     47.49 o 
   6  18   4      174.67      189.50     49.11 o 
   7  18   4       21.69        9.69     44.28 o 
   8  18   4      717.84      743.79     67.02 o 
   9  18   4       38.14       55.28     47.47 o 
  -9  19   4      220.66      377.13    154.67 o 
  -8  19   4        3.62       52.06     54.22 o 
  -7  19   4     1001.97      903.82     80.10 o 
  -6  19   4       13.25      -21.59     48.16 o 
  -5  19   4      888.92      625.53     67.53 o 
  -4  19   4       10.67        5.99     58.44 o 
  -3  19   4      513.80      518.44     62.50 o 
  -2  19   4      786.90      860.92     91.97 o 
  -1  19   4      496.67      556.20     62.23 o 
   0  19   4      306.12      308.58     45.13 o 
   1  19   4      733.83      703.20     54.19 o 
   2  19   4      975.72      924.50     54.80 o 
   3  19   4        6.16        8.17     48.60 o 
   4  19   4      793.21      880.77     65.20 o 
   5  19   4        3.42       37.79     43.99 o 
   6  19   4      282.30      252.15     52.36 o 
   7  19   4      389.85      329.33     54.82 o 
   8  19   4       92.61      163.05     51.97 o 
   9  19   4      755.47      858.31     75.82 o 
  -9  20   4      273.80      221.30     65.95 o 
  -8  20   4       18.63      -77.22     51.48 o 
  -7  20   4        0.14      -20.29     54.31 o 
  -6  20   4      752.26      826.72     85.78 o 
  -5  20   4       81.49       70.82     50.99 o 
  -4  20   4      104.86      131.19     52.90 o 
  -3  20   4      325.10      265.45     55.98 o 
  -2  20   4       14.83       74.86     49.58 o 
  -1  20   4        2.83        1.58     57.25 o 
   0  20   4        0.47       -2.63     37.76 o 
   1  20   4      349.84      356.57     47.69 o 
   2  20   4      500.39      541.30     59.31 o 
   3  20   4       77.64       49.90     45.24 o 
   4  20   4        0.28      -62.65     42.44 o 
   5  20   4      103.43       46.10     47.88 o 
   6  20   4       11.95      -34.01     46.69 o 
   7  20   4      295.31      426.06     59.34 o 
   8  20   4      154.58      190.98     55.42 o 
  -8  21   4       28.48      -56.79     57.32 o 
  -7  21   4      842.80      777.26     81.70 o 
  -6  21   4       23.01       68.37     53.57 o 
  -5  21   4      846.76      728.04     76.00 o 
  -4  21   4       67.00      153.50     55.44 o 
  -3  21   4      643.65      770.32    101.33 o 
  -2  21   4        3.64      102.07     52.40 o 
  -1  21   4     1063.29     1096.28     80.99 o 
   0  21   4      402.32      350.77     49.64 o 
   1  21   4        6.53       13.59     40.02 o 
   2  21   4     1343.81     1257.65     86.54 o 
   3  21   4      116.55       72.07    102.13 o 
   4  21   4     1328.37     1254.24     78.94 o 
   5  21   4       38.05      -37.86     61.97 o 
   6  21   4      198.72      223.90     55.28 o 
   7  21   4      484.24      484.66     61.93 o 
  -7  22   4      159.13      180.74    114.46 o 
  -6  22   4        3.62      -14.67     61.12 o 
  -5  22   4       71.09       44.64     55.39 o 
  -4  22   4      454.16      438.24     68.26 o 
  -3  22   4       62.05      142.31     57.06 o 
  -2  22   4      188.85      195.75     76.13 o 
  -1  22   4      262.07      314.74    144.22 o 
   0  22   4        2.23      -22.69     47.68 o 
   1  22   4       49.79       15.48     41.78 o 
   2  22   4       97.42      107.13     44.43 o 
   3  22   4      513.56      326.03     64.72 o 
   4  22   4       77.95      154.71     58.17 o 
   5  22   4        2.14       87.86     83.01 o 
   6  22   4       27.29       -6.12     54.54 o 
  -6  23   4        4.71       -3.16     57.28 o 
  -5  23   4      419.29      541.32     74.45 o 
  -4  23   4       79.05       91.72     75.06 o 
  -3  23   4      158.30       80.85     88.46 o 
  -2  23   4       76.64      210.57    109.90 o 
  -1  23   4       29.48      -28.56     51.53 o 
   0  23   4      530.51      607.70    111.24 o 
   1  23   4      367.40      357.51     52.13 o 
   2  23   4      344.02      270.90     60.87 o 
   3  23   4       13.60       23.77    117.68 o 
   4  23   4     1114.41     1054.34     87.70 o 
   5  23   4        9.38       20.72    159.23 o 
  -5  24   4      206.58      260.36     70.50 o 
  -4  24   4      147.47      169.32     63.84 o 
  -3  24   4        2.99       10.11    109.10 o 
  -2  24   4      334.83      369.85     69.80 o 
  -1  24   4      103.62       75.76     59.09 o 
   0  24   4      388.17      465.35     69.81 o 
   1  24   4      131.74       70.75     88.19 o 
   2  24   4       54.10       75.60     58.35 o 
   3  24   4       16.23        0.50     56.56 o 
   4  24   4       11.08      -23.18     54.74 o 
  -3  25   4       90.73       76.18     78.27 o 
  -2  25   4       66.70       46.36     91.68 o 
  -1  25   4       58.79       90.06    109.37 o 
   0  25   4       10.16       49.02     59.61 o 
   1  25   4      141.30      261.48     67.45 o 
   2  25   4       44.50       66.48     94.89 o 
 -14   1   5      290.99      443.02     78.27 o 
 -13   1   5        3.99       46.15     54.59 o 
 -12   1   5      179.95      220.34     59.70 o 
 -11   1   5      102.74       88.95     49.28 o 
 -10   1   5        1.30        3.90     45.30 o 
  -9   1   5     3765.17     3537.48     93.63 o 
  -8   1   5      189.25      205.40     33.62 o 
  -7   1   5     6493.40     6182.14    124.53 o 
  -6   1   5      314.76      334.49     31.69 o 
  -5   1   5     2080.79     2359.69     55.93 o 
  -4   1   5     6860.47     6871.96     85.09 o 
  -3   1   5      421.93      488.83     23.43 o 
  -2   1   5     9208.11     9531.30     77.42 o 
  -1   1   5       22.51       50.67     13.64 o 
   0   1   5    24911.84    27154.84    173.02 o 
   1   1   5      629.35      854.21     38.92 o 
   2   1   5     6513.96     7097.03    108.48 o 
   3   1   5      222.40      297.75     33.50 o 
   4   1   5     3167.31     2916.91     99.35 o 
   5   1   5     2427.13     2307.62    116.47 o 
   6   1   5     3390.21     3367.51     86.90 o 
   7   1   5     2062.18     2235.73     80.74 o 
   8   1   5      748.37      676.68     53.28 o 
   9   1   5      810.65      804.30     64.78 o 
  10   1   5      130.85      243.83     50.18 o 
  11   1   5     1391.21     1457.33    119.60 o 
  12   1   5      167.82       62.48     81.84 o 
  13   1   5       65.68       32.07    149.04 o 
 -14   2   5      208.82      303.39     64.18 o 
 -13   2   5       20.80      -31.88     61.12 o 
 -12   2   5      287.31      260.02     60.08 o 
 -11   2   5      200.23      116.76     50.90 o 
 -10   2   5     3489.04     3520.21     92.64 o 
  -9   2   5     1890.45     1731.97     72.67 o 
  -8   2   5       92.14       97.90     30.44 o 
  -7   2   5     1405.40     1240.22     68.02 o 
  -6   2   5     2711.25     2828.63     63.65 o 
  -5   2   5     8105.51     7514.72    105.15 o 
  -4   2   5     1252.39     1254.16     42.39 o 
  -3   2   5     1998.81     2079.26     42.27 o 
  -2   2   5        3.01       11.32     13.46 o 
  -1   2   5      332.49      451.52     23.32 o 
   0   2   5     6004.86     5495.71     57.65 o 
   1   2   5     8427.60     8618.13     99.92 o 
   2   2   5      101.79      139.74     19.51 o 
   3   2   5     1362.59     1323.00     56.99 o 
   4   2   5      195.40      214.28     20.64 o 
   5   2   5      230.93      214.89     36.03 o 
   6   2   5      708.14      658.35     47.70 o 
   7   2   5      147.29      167.96     38.79 o 
   8   2   5     2513.72     2531.86     86.73 o 
   9   2   5      237.11      234.92     55.77 o 
  10   2   5      491.36      412.65     65.85 o 
  11   2   5       70.42      -16.67     67.36 o 
  12   2   5       74.51      -12.51     78.46 o 
  13   2   5     1226.59     1188.07    124.09 o 
 -14   3   5       73.84       88.96     56.42 o 
 -13   3   5      105.62      140.97     55.72 o 
 -12   3   5       18.63      131.67     59.24 o 
 -11   3   5     1342.14     1359.23     84.27 o 
 -10   3   5      241.00      239.42     40.42 o 
  -9   3   5      296.20      288.39     41.43 o 
  -8   3   5       37.46        4.52     38.07 o 
  -7   3   5      180.11      212.20     30.14 o 
  -6   3   5     2258.57     2126.68     56.84 o 
  -5   3   5     1329.03     1253.69     44.14 o 
  -4   3   5      175.91      155.62     18.90 o 
  -3   3   5     6172.51     5909.85     67.19 o 
  -2   3   5       61.37        4.90     19.04 o 
  -1   3   5      173.34      287.71     19.17 o 
   0   3   5      497.45      475.40     20.74 o 
   1   3   5      240.71      348.57     24.83 o 
   2   3   5     1782.43     1564.75     68.33 o 
   3   3   5      201.29      270.92     22.99 o 
   4   3   5     1297.04     1387.80     70.82 o 
   5   3   5       48.12       81.08     32.40 o 
   6   3   5       39.38       52.47     42.60 o 
   7   3   5      755.55      720.03     72.27 o 
   8   3   5       39.14      -24.54     61.92 o 
   9   3   5      746.95      843.29    113.39 o 
  10   3   5      140.00      218.36    131.62 o 
  11   3   5        5.45       24.72    108.30 o 
  12   3   5      117.28      154.50     81.29 o 
  13   3   5       26.75       35.98     80.98 o 
 -14   4   5      403.10      377.54     70.15 o 
 -13   4   5      612.54      612.46     72.87 o 
 -12   4   5      603.60      592.51     67.32 o 
 -11   4   5       29.69       26.01     41.45 o 
 -10   4   5     2445.89     2506.91    143.56 o 
  -9   4   5     1779.85     1542.73     67.60 o 
  -8   4   5     2732.66     2734.37     78.31 o 
  -7   4   5      229.32      198.74     29.67 o 
  -6   4   5     3704.02     3568.27     69.70 o 
  -5   4   5     3550.30     4065.63     69.62 o 
  -4   4   5     1120.55     1065.85     38.90 o 
  -3   4   5     3249.09     2870.49     49.11 o 
  -2   4   5     1789.87     2172.87     45.95 o 
  -1   4   5    16804.06    16386.60    138.12 o 
   0   4   5        2.37        7.23     12.44 o 
   1   4   5     3926.73     4355.54     65.85 o 
   2   4   5      847.63      702.96     32.15 o 
   3   4   5      289.78      363.95     26.17 o 
   4   4   5     5116.24     4758.86     69.79 o 
   5   4   5     2536.61     2386.68     55.28 o 
   6   4   5     6045.08     6069.58    139.58 o 
   7   4   5      424.09      360.78     75.86 o 
   8   4   5       41.57       60.10     50.89 o 
   9   4   5      612.95      562.28     70.37 o 
  10   4   5      697.42      553.05     73.98 o 
  11   4   5      499.65      389.40     74.58 o 
  12   4   5      596.49      575.93     84.60 o 
  13   4   5      648.36      680.16    107.63 o 
 -13   5   5      143.61       94.09     64.07 o 
 -12   5   5      408.48      367.76     61.03 o 
 -11   5   5      248.15      281.93     52.38 o 
 -10   5   5      483.47      481.32     46.93 o 
  -9   5   5      117.70       84.03     35.80 o 
  -8   5   5       21.60       59.20     33.57 o 
  -7   5   5      230.76      301.66     32.51 o 
  -6   5   5      174.41      188.82     28.02 o 
  -5   5   5     2205.22     2143.10     65.24 o 
  -4   5   5     1876.62     2103.10     51.08 o 
  -3   5   5      223.12      345.09     23.36 o 
  -2   5   5        5.92       53.33     15.72 o 
  -1   5   5      511.46      693.71     36.51 o 
   0   5   5     2625.63     2654.41     45.96 o 
   1   5   5     4586.82     4323.42     69.95 o 
   2   5   5      648.79      555.03     31.06 o 
   3   5   5      791.41      828.47     36.76 o 
   4   5   5      146.98      168.78     24.88 o 
   5   5   5      953.90      842.70     40.02 o 
   6   5   5      343.95      305.05     56.78 o 
   7   5   5       40.11       80.50     49.38 o 
   8   5   5       35.87        8.16     65.67 o 
   9   5   5      711.31      771.28     83.37 o 
  10   5   5      130.54       71.63    112.85 o 
  11   5   5        2.10      -57.87     61.11 o 
  12   5   5      269.11      213.35     73.06 o 
 -13   6   5     1099.42      954.09    158.69 o 
 -12   6   5      392.17      425.20     61.97 o 
 -11   6   5        8.43        7.04     34.46 o 
 -10   6   5      586.11      513.77     47.34 o 
  -9   6   5        1.14       26.43     39.89 o 
  -8   6   5      877.77      975.61     58.10 o 
  -7   6   5      103.45       86.45     48.62 o 
  -6   6   5     1344.02     1331.03     49.06 o 
  -5   6   5        7.33       17.74     22.34 o 
  -4   6   5      901.13      895.53     39.53 o 
  -3   6   5     1285.08     1293.31     48.81 o 
  -2   6   5      684.38      794.71     30.34 o 
  -1   6   5      177.56      296.22     21.22 o 
   0   6   5     3455.97     3944.48     53.46 o 
   1   6   5    26295.71    26124.39    173.59 o 
   2   6   5    15649.25    16140.23    144.71 o 
   3   6   5      737.35      865.40     38.32 o 
   4   6   5      697.38      703.95     36.18 o 
   5   6   5     1153.22     1314.26     55.86 o 
   6   6   5     2056.78     1863.12    150.11 o 
   7   6   5      137.47      175.50     57.42 o 
   8   6   5        2.96        1.28     52.42 o 
   9   6   5       23.22       -9.36     56.29 o 
  10   6   5      251.34      284.13     67.54 o 
  11   6   5       54.77      -18.14     60.81 o 
  12   6   5       16.89       -7.21     65.19 o 
 -13   7   5      581.03      506.14     71.08 o 
 -12   7   5      687.27      741.35     74.05 o 
 -11   7   5      811.61      826.61     87.65 o 
 -10   7   5        8.86       20.63     33.39 o 
  -9   7   5      421.60      421.96     44.05 o 
  -8   7   5      225.41      192.09     37.49 o 
  -7   7   5      933.02      918.82     70.78 o 
  -6   7   5      316.66      239.99     31.00 o 
  -5   7   5     6172.44     6348.73     89.15 o 
  -4   7   5     1120.59     1280.17     45.21 o 
  -3   7   5       34.24       56.56     18.79 o 
  -2   7   5      920.64      770.71     30.95 o 
  -1   7   5      328.50      383.81     34.05 o 
   0   7   5     3639.92     3519.22     71.43 o 
   1   7   5     3218.36     3222.76     59.69 o 
   2   7   5      504.74      514.63     25.59 o 
   3   7   5      678.98      669.40     44.88 o 
   4   7   5      451.09      373.58     40.32 o 
   5   7   5     1579.68     1595.06     80.72 o 
   6   7   5      128.13      167.49     35.99 o 
   7   7   5     5259.83     5102.27    147.19 o 
   8   7   5     2315.15     2174.95    111.34 o 
   9   7   5        3.85      -54.79     50.98 o 
  10   7   5        4.13      -72.15     54.87 o 
  11   7   5      128.79       47.39     63.15 o 
  12   7   5      297.94      152.81    128.13 o 
 -13   8   5       16.93       37.51     53.45 o 
 -12   8   5        3.93      -21.71     46.99 o 
 -11   8   5       50.57       17.30     74.79 o 
 -10   8   5       91.86       85.67     35.01 o 
  -9   8   5      753.88      757.68     52.00 o 
  -8   8   5       72.35       38.30     34.18 o 
  -7   8   5      509.53      557.96     44.78 o 
  -6   8   5       19.08       29.23     29.83 o 
  -5   8   5      162.44      263.56     34.92 o 
  -4   8   5     4921.28     5073.70     78.51 o 
  -3   8   5       46.40       85.26     20.77 o 
  -2   8   5      308.96      332.94     24.78 o 
  -1   8   5      165.06      162.13     20.30 o 
   0   8   5     2631.28     2851.13     50.55 o 
   1   8   5       11.95       71.94     18.22 o 
   2   8   5      254.81      234.75     21.25 o 
   3   8   5     1208.93     1258.74     48.04 o 
   4   8   5     1855.66     1753.02     84.93 o 
   5   8   5      841.57      783.33     60.04 o 
   6   8   5      456.90      388.05     43.76 o 
   7   8   5     1891.27     1818.29    174.77 o 
   8   8   5      359.91      310.01     63.83 o 
   9   8   5        8.96       32.39     55.53 o 
  10   8   5      110.27       69.92     64.07 o 
  11   8   5      125.70       83.70     69.42 o 
  12   8   5      430.21      261.03     81.21 o 
 -13   9   5        6.61      -77.51     51.67 o 
 -12   9   5      532.71      459.50     69.16 o 
 -11   9   5      297.13      319.99     58.08 o 
 -10   9   5      189.72      170.94     48.89 o 
  -9   9   5     1219.86     1249.53     62.26 o 
  -8   9   5       11.92       16.92     32.69 o 
  -7   9   5     3035.80     3107.95     82.09 o 
  -6   9   5     1112.94     1140.84     56.19 o 
  -5   9   5     1701.80     1651.63     62.64 o 
  -4   9   5       38.52       55.16     24.22 o 
  -3   9   5      359.18      409.62     31.32 o 
  -2   9   5     1959.79     1752.25     46.94 o 
  -1   9   5      287.57      333.71     25.09 o 
   0   9   5     1324.88     1331.54     40.69 o 
   1   9   5      193.73      239.53     22.74 o 
   2   9   5      397.76      393.48     25.36 o 
   3   9   5     2412.85     2396.96     63.38 o 
   4   9   5      904.10      867.93     55.08 o 
   5   9   5      916.45      930.97     78.79 o 
   6   9   5      709.19      769.71     63.15 o 
   7   9   5       93.62       12.35    101.86 o 
   8   9   5      418.88      474.38    109.64 o 
   9   9   5      209.65      154.78     66.94 o 
  10   9   5     1436.45     1529.58    111.39 o 
  11   9   5      628.28      616.72     87.56 o 
  12   9   5      617.34      626.78    148.24 o 
 -13  10   5       71.25       34.30     56.94 o 
 -12  10   5      333.29      261.62     63.63 o 
 -11  10   5      790.88      758.15     75.04 o 
 -10  10   5        8.61       11.30     58.17 o 
  -9  10   5      372.60      296.71     55.76 o 
  -8  10   5        3.92       13.71     36.95 o 
  -7  10   5       59.56       71.49     35.51 o 
  -6  10   5      426.75      363.25     41.12 o 
  -5  10   5      133.08      156.16     33.59 o 
  -4  10   5     1138.70     1074.76     52.64 o 
  -3  10   5       34.00       55.70     24.19 o 
  -2  10   5       54.08       75.65     22.28 o 
  -1  10   5      431.29      529.27     33.68 o 
   0  10   5     1237.27     1224.38     49.37 o 
   1  10   5     3256.83     3212.58     56.10 o 
   2  10   5     1018.64      919.02     35.70 o 
   3  10   5      940.18      918.11     64.51 o 
   4  10   5     2436.35     2349.08    116.34 o 
   5  10   5     2898.55     2707.02     84.28 o 
   6  10   5     1472.22     1384.95     67.49 o 
   7  10   5       88.43      -48.47     64.87 o 
   8  10   5      424.07      381.77     70.01 o 
   9  10   5       32.41       51.07     62.38 o 
  10  10   5      219.77      384.53     77.13 o 
  11  10   5        8.51       40.16    111.24 o 
  12  10   5        3.50      -84.47     73.60 o 
 -12  11   5        3.81      -20.92     63.53 o 
 -11  11   5       30.14       63.76     51.35 o 
 -10  11   5      170.38      102.00     64.87 o 
  -9  11   5      380.55      396.83     62.73 o 
  -8  11   5        1.77       46.65     32.38 o 
  -7  11   5      512.83      594.36     48.07 o 
  -6  11   5     1114.14     1101.67     65.45 o 
  -5  11   5     1587.44     1584.50     66.15 o 
  -4  11   5      203.45      212.23     35.23 o 
  -3  11   5      171.57      154.94     32.31 o 
  -2  11   5       34.04       23.82     22.91 o 
  -1  11   5       36.54       41.94     22.41 o 
   0  11   5      624.29      667.60     33.16 o 
   1  11   5      202.88      219.02     25.89 o 
   2  11   5       91.94      118.26     28.19 o 
   3  11   5      168.39      197.71     50.07 o 
   4  11   5     1757.96     1894.36     82.33 o 
   5  11   5     2421.83     2549.85    123.06 o 
   6  11   5      255.35      218.91     57.79 o 
   7  11   5       81.41       72.32     71.28 o 
   8  11   5      138.52       74.28     59.79 o 
   9  11   5      404.28      345.79     73.52 o 
  10  11   5        6.64        8.56     65.16 o 
  11  11   5      108.75       84.68     75.06 o 
 -12  12   5      164.13      202.64    108.83 o 
 -11  12   5      815.50      697.45    125.99 o 
 -10  12   5      215.34      217.36     53.97 o 
  -9  12   5      300.59      344.06     56.26 o 
  -8  12   5      986.87      886.21     72.11 o 
  -7  12   5        8.96       48.36     34.77 o 
  -6  12   5     1973.04     2015.10     72.49 o 
  -5  12   5      357.10      375.56     42.23 o 
  -4  12   5     1144.18     1224.74     58.50 o 
  -3  12   5     1083.07     1154.25     55.95 o 
  -2  12   5      991.60      994.45     46.48 o 
  -1  12   5     2218.19     2166.40     63.88 o 
   0  12   5      295.70      309.19     28.80 o 
   1  12   5     1420.86     1457.60     60.57 o 
   2  12   5     1273.36     1247.36     66.64 o 
   3  12   5     2189.49     2025.26     94.98 o 
   4  12   5      750.80      742.27     56.06 o 
   5  12   5     2600.08     2529.98     85.63 o 
   6  12   5       18.04       37.27     37.64 o 
   7  12   5      247.68      261.10     43.76 o 
   8  12   5      688.19      679.02     84.69 o 
   9  12   5       71.91       -5.58    105.08 o 
  10  12   5     1037.58     1013.46    268.59 o 
  11  12   5      229.62      181.87     78.23 o 
 -12  13   5      167.46      210.93    108.56 o 
 -11  13   5       16.36       -6.60     53.25 o 
 -10  13   5       66.98       76.06     51.66 o 
  -9  13   5      151.97      241.26     52.12 o 
  -8  13   5      348.31      352.81     55.37 o 
  -7  13   5      257.94      244.96     50.05 o 
  -6  13   5       56.27       70.94     52.73 o 
  -5  13   5       33.66       19.07     58.43 o 
  -4  13   5      227.42      201.61     39.42 o 
  -3  13   5      432.11      464.61     44.31 o 
  -2  13   5      801.64      836.48     50.71 o 
  -1  13   5       56.43      105.91     30.78 o 
   0  13   5       20.77       65.93     29.63 o 
   1  13   5       24.17       29.93     29.32 o 
   2  13   5      306.29      382.57     60.58 o 
   3  13   5      440.67      493.22     51.21 o 
   4  13   5       60.70      100.30     45.35 o 
   5  13   5     1086.22     1076.02     63.48 o 
   6  13   5      213.89      236.86     43.69 o 
   7  13   5       74.29       20.64     39.85 o 
   8  13   5       81.97      -45.08     91.14 o 
   9  13   5        1.67      -49.93     62.17 o 
  10  13   5      159.99      107.51     73.92 o 
  11  13   5      199.59       39.56     75.39 o 
 -11  14   5       18.52      -40.35     54.26 o 
 -10  14   5     1756.60     1885.68    100.41 o 
  -9  14   5       20.14      -27.77     47.22 o 
  -8  14   5      148.27      250.84     71.30 o 
  -7  14   5      395.31      395.49     56.56 o 
  -6  14   5      912.40      812.71     66.46 o 
  -5  14   5      917.80      826.80     54.55 o 
  -4  14   5      259.14      210.54     40.26 o 
  -3  14   5      657.98      790.80     52.05 o 
  -2  14   5      480.95      532.70     50.34 o 
  -1  14   5     1940.92     1822.24     64.23 o 
   0  14   5      623.05      662.86     43.84 o 
   1  14   5      839.51      764.88     46.71 o 
   2  14   5      265.13      239.80    110.98 o 
   3  14   5       29.73       43.16     45.43 o 
   4  14   5      794.07      845.90     60.21 o 
   5  14   5      167.34      176.88     50.81 o 
   6  14   5      235.52      370.89     48.37 o 
   7  14   5        0.07       -7.67     43.00 o 
   8  14   5     1113.79     1000.92    115.53 o 
   9  14   5      300.60      234.11     75.32 o 
  10  14   5        1.34      -81.83     67.09 o 
 -11  15   5      833.46      767.23     83.44 o 
 -10  15   5      163.86      254.84    136.71 o 
  -9  15   5     1164.20     1027.21     82.17 o 
  -8  15   5       52.45      -21.83     45.11 o 
  -7  15   5      102.33      228.24     50.23 o 
  -6  15   5     1242.36     1399.12     80.45 o 
  -5  15   5     1173.59     1274.30     63.83 o 
  -4  15   5     1627.14     1780.79     87.99 o 
  -3  15   5        1.04       65.45     37.46 o 
  -2  15   5      438.82      525.83     48.29 o 
  -1  15   5       63.56       27.57     51.54 o 
   0  15   5      930.70     1008.19     52.96 o 
   1  15   5     1024.40     1006.96     52.61 o 
   2  15   5      247.85      248.79     50.17 o 
   3  15   5       42.30       26.16     41.86 o 
   4  15   5      287.35      370.83     51.26 o 
   5  15   5      101.29      189.26     48.65 o 
   6  15   5       59.16       36.73     40.61 o 
   7  15   5     1519.84     1707.95     85.20 o 
   8  15   5      538.72      487.26     83.61 o 
   9  15   5      442.14      362.34    105.88 o 
  10  15   5       28.46      -22.93     75.34 o 
 -10  16   5       92.61      147.75     59.84 o 
  -9  16   5       45.96      -32.27     56.56 o 
  -8  16   5      463.72      517.60     65.46 o 
  -7  16   5      221.32      293.55     57.22 o 
  -6  16   5       27.80       28.63     44.34 o 
  -5  16   5      684.24      684.57     63.89 o 
  -4  16   5      136.29       85.05     43.51 o 
  -3  16   5     1487.99     1658.00     97.60 o 
  -2  16   5     1680.60     1591.20    137.86 o 
  -1  16   5      253.27      284.34     47.47 o 
   0  16   5      396.86      461.57     43.80 o 
   1  16   5      149.04      185.26     41.01 o 
   2  16   5       63.64       54.83     46.59 o 
   3  16   5     1142.59     1064.35     67.45 o 
   4  16   5      337.22      437.48     52.33 o 
   5  16   5       82.01       89.35     53.12 o 
   6  16   5      261.11      260.21     49.71 o 
   7  16   5        2.04       21.11     42.12 o 
   8  16   5      654.70      613.63     88.16 o 
   9  16   5      151.49       64.84     78.54 o 
 -10  17   5       19.15       10.18     55.22 o 
  -9  17   5      597.54      544.23     72.11 o 
  -8  17   5     1781.20     1880.53    240.98 o 
  -7  17   5       82.90       67.07     49.90 o 
  -6  17   5      111.51       34.71     46.02 o 
  -5  17   5      140.35      125.84     49.76 o 
  -4  17   5     1308.25     1373.56     85.94 o 
  -3  17   5      132.07       83.68     39.81 o 
  -2  17   5      542.81      772.25     54.86 o 
  -1  17   5      446.15      448.19     51.05 o 
   0  17   5     1723.44     1764.16     66.86 o 
   1  17   5      590.20      652.29     72.89 o 
   2  17   5       17.56       29.20     43.05 o 
   3  17   5      332.88      500.52     56.26 o 
   4  17   5      352.53      294.40     50.24 o 
   5  17   5     1481.92     1436.82     77.23 o 
   6  17   5        0.35       21.75     47.46 o 
   7  17   5     1153.74     1223.06     76.15 o 
   8  17   5      187.55       44.03     69.80 o 
   9  17   5      309.77      219.60    125.72 o 
  -9  18   5      531.22      464.10     71.98 o 
  -8  18   5      117.85      119.27     56.28 o 
  -7  18   5      294.06      278.98     73.45 o 
  -6  18   5       62.43       43.72     49.97 o 
  -5  18   5      600.47      499.16     63.45 o 
  -4  18   5       44.18       78.56     46.21 o 
  -3  18   5       29.61       52.34     38.85 o 
  -2  18   5      815.72      826.98     75.75 o 
  -1  18   5      569.31      436.55     91.40 o 
   0  18   5       47.54       14.87     38.83 o 
   1  18   5        4.62      -62.96     42.36 o 
   2  18   5       41.67       45.98     48.62 o 
   3  18   5      297.34      302.76     51.96 o 
   4  18   5      127.86       88.41     45.75 o 
   5  18   5      112.20       58.76     47.21 o 
   6  18   5      298.55      285.91    114.90 o 
   7  18   5      148.04      213.24     51.12 o 
   8  18   5      154.82      122.01     52.62 o 
  -9  19   5      470.85      503.07     76.71 o 
  -8  19   5       67.99      101.38     57.06 o 
  -7  19   5        4.05       36.14     52.42 o 
  -6  19   5       69.13      -23.16     48.85 o 
  -5  19   5      257.00      123.91     56.56 o 
  -4  19   5      138.28      122.18     52.67 o 
  -3  19   5      184.08      213.26     52.43 o 
  -2  19   5      785.57      887.29     60.52 o 
  -1  19   5        4.09       76.97     39.96 o 
   0  19   5      637.72      683.05     55.82 o 
   1  19   5       76.42       24.21     47.78 o 
   2  19   5       57.51       38.99     48.15 o 
   3  19   5      297.22      224.67     65.72 o 
   4  19   5       18.55      -18.18     45.43 o 
   5  19   5      400.38      467.16     58.49 o 
   6  19   5      151.22      166.73     50.48 o 
   7  19   5      512.11      644.78     65.12 o 
   8  19   5        4.22       23.05     82.89 o 
  -8  20   5        4.14       13.41     55.87 o 
  -7  20   5       18.74       13.17     51.56 o 
  -6  20   5      113.18       47.98     54.58 o 
  -5  20   5      988.58      984.15    101.06 o 
  -4  20   5      115.44      100.02     52.16 o 
  -3  20   5       32.24      115.45     52.28 o 
  -2  20   5       99.51       80.88     42.13 o 
  -1  20   5       78.96       83.04     42.46 o 
   0  20   5      167.73      148.98     44.88 o 
   1  20   5      396.63      427.61    127.33 o 
   2  20   5      363.72      337.25     58.41 o 
   3  20   5      364.32      340.44     57.61 o 
   4  20   5      251.28      206.85     54.35 o 
   5  20   5       46.14      -19.15     46.33 o 
   6  20   5      281.06      267.99     56.37 o 
   7  20   5      569.58      766.94     69.51 o 
  -7  21   5       53.11       51.65     58.39 o 
  -6  21   5      564.77      611.82     74.47 o 
  -5  21   5      162.44      205.84     59.12 o 
  -4  21   5        0.11       45.46     53.33 o 
  -3  21   5        5.03      -47.74     53.61 o 
  -2  21   5      118.78       65.42     54.08 o 
  -1  21   5      176.84      145.46     45.74 o 
   0  21   5       58.42       24.63     55.97 o 
   1  21   5        1.70       23.69     54.59 o 
   2  21   5       19.58       19.86     69.43 o 
   3  21   5      172.09      223.77     56.16 o 
   4  21   5       44.21       62.10     51.69 o 
   5  21   5        2.65      -70.37     47.18 o 
   6  21   5       10.51       -9.63     48.87 o 
  -6  22   5        3.90       41.32     58.29 o 
  -5  22   5       33.86       61.19     55.90 o 
  -4  22   5       16.18      -32.91     84.97 o 
  -3  22   5      164.02      320.27     63.12 o 
  -2  22   5       80.08       36.52     87.92 o 
  -1  22   5      579.88      579.78     70.23 o 
   0  22   5        2.15     -123.44     82.29 o 
   1  22   5       51.81       26.25     58.52 o 
   2  22   5        0.47       31.26     72.64 o 
   3  22   5       84.11      -30.23     57.59 o 
   4  22   5      979.33      988.13     77.65 o 
   5  22   5      181.35      108.55     88.77 o 
  -5  23   5      484.83      489.22     75.98 o 
  -4  23   5       26.38       93.85     59.38 o 
  -3  23   5      120.95      166.02    120.89 o 
  -2  23   5       42.35       78.09     55.21 o 
  -1  23   5       43.78       28.26     53.35 o 
   0  23   5      624.70      910.32    130.81 o 
   1  23   5      112.60       71.23     61.37 o 
   2  23   5      305.76      303.40     68.23 o 
   3  23   5      313.25      312.06     69.22 o 
   4  23   5      208.68      158.91     87.01 o 
  -3  24   5      106.95      114.00     98.38 o 
  -2  24   5        4.98      -15.42     55.71 o 
  -1  24   5       45.69      -45.57     92.75 o 
   0  24   5       15.24       19.30     94.36 o 
   1  24   5        5.08      -41.01     84.97 o 
   2  24   5        6.58      -13.79     61.98 o 
 -13   0   6        5.31       75.59     87.92 o 
 -12   0   6     2868.02     3121.27    173.17 o 
 -11   0   6      258.65      171.56     80.42 o 
 -10   0   6      534.30      555.41     64.44 o 
  -9   0   6        3.97       27.76     45.54 o 
  -8   0   6        3.97       11.82     43.35 o 
  -7   0   6     3479.00     3305.65    105.52 o 
  -6   0   6      283.23      195.12     44.34 o 
  -5   0   6     6004.62     5728.41    123.35 o 
  -4   0   6      314.77      306.10     47.98 o 
  -3   0   6     2865.30     3555.76     93.58 o 
  -2   0   6     6406.61     5852.61     87.85 o 
  -1   0   6       35.04       68.65     19.47 o 
   0   0   6     6096.28     5765.34     82.82 o 
   1   0   6     1561.44     1283.85     73.98 o 
   2   0   6     3390.12     3426.85    194.34 o 
   3   0   6      102.70      110.63     44.50 o 
   4   0   6     1230.59     1110.80     76.64 o 
   5   0   6     2054.46     2030.17    211.23 o 
   6   0   6     2881.99     2646.11    115.45 o 
   7   0   6     1873.47     1937.58    189.25 o 
   8   0   6     1612.28     1648.49    101.87 o 
   9   0   6      593.67      537.53     71.39 o 
  10   0   6      109.66      183.35    107.22 o 
  11   0   6      637.65      683.01    140.46 o 
  12   0   6      401.26      347.94    136.71 o 
 -13   1   6        3.58       13.09     59.13 o 
 -12   1   6       37.62       64.44     83.63 o 
 -11   1   6      272.55      170.96     57.03 o 
 -10   1   6      791.14      726.58     49.89 o 
  -9   1   6      641.96      598.25     44.93 o 
  -8   1   6      991.88     1056.24     52.61 o 
  -7   1   6      175.66      122.26     31.86 o 
  -6   1   6      188.74      210.14     30.68 o 
  -5   1   6      260.16      219.18     29.32 o 
  -4   1   6      233.45      226.28     26.19 o 
  -3   1   6      279.74      349.13     21.18 o 
  -2   1   6      443.31      416.86     21.88 o 
  -1   1   6        1.12        5.04     12.59 o 
   0   1   6        0.46        4.31     13.00 o 
   1   1   6      390.04      439.44     25.96 o 
   2   1   6      373.77      426.45     41.51 o 
   3   1   6       40.29       30.08     32.90 o 
   4   1   6      226.44      304.30     44.18 o 
   5   1   6     2191.09     2008.23     81.58 o 
   6   1   6      174.94      187.12     43.28 o 
   7   1   6      324.08      298.54     49.01 o 
   8   1   6      200.43      203.98     41.78 o 
   9   1   6        1.29        1.63     59.64 o 
  10   1   6      956.58      879.34    103.21 o 
  11   1   6       93.85      134.06     76.40 o 
  12   1   6       22.62       21.42     83.71 o 
 -13   2   6      194.03      211.97     58.60 o 
 -12   2   6      699.02      584.92     69.22 o 
 -11   2   6      361.71      432.82     43.40 o 
 -10   2   6     1535.63     1523.56    105.75 o 
  -9   2   6       77.19       85.49     33.22 o 
  -8   2   6     1803.82     1808.14     54.98 o 
  -7   2   6     1301.13     1229.77     52.00 o 
  -6   2   6       22.56       45.50     26.58 o 
  -5   2   6      537.04      600.28     47.05 o 
  -4   2   6      921.03      842.20     38.70 o 
  -3   2   6      502.59      411.08     22.50 o 
  -2   2   6      837.93      911.50     32.37 o 
  -1   2   6      744.21      751.06     30.51 o 
   0   2   6     1272.55     1375.07     44.92 o 
   1   2   6      361.09      370.14     28.94 o 
   2   2   6     2549.54     2405.94    103.40 o 
   3   2   6       59.79       46.65     34.79 o 
   4   2   6     1559.23     1580.58     72.86 o 
   5   2   6        9.15      -16.01     36.09 o 
   6   2   6      774.28      846.89     72.95 o 
   7   2   6       91.13       51.55     43.18 o 
   8   2   6       26.11        6.02    108.56 o 
   9   2   6      255.65      176.94     60.51 o 
  10   2   6      203.40      172.92     53.60 o 
  11   2   6      949.72      918.07    108.22 o 
  12   2   6        8.83      -19.60     79.06 o 
 -13   3   6      708.58      677.26     75.47 o 
 -12   3   6        0.40       36.47     47.02 o 
 -11   3   6     2264.37     2314.16     85.24 o 
 -10   3   6     1899.12     1863.52     73.76 o 
  -9   3   6       12.95       23.32     29.76 o 
  -8   3   6     2496.21     2383.47     68.62 o 
  -7   3   6      340.23      388.81     47.47 o 
  -6   3   6     3459.04     3451.94     72.01 o 
  -5   3   6     1072.40     1240.05     48.32 o 
  -4   3   6     1008.57     1055.60     42.63 o 
  -3   3   6      204.88      213.53     21.71 o 
  -2   3   6     2831.82     2894.03     50.61 o 
  -1   3   6      701.29      674.57     27.99 o 
   0   3   6      136.06      131.16     22.69 o 
   1   3   6     2631.84     2566.24     56.46 o 
   2   3   6     1987.12     2058.47     74.38 o 
   3   3   6      448.78      459.35     45.38 o 
   4   3   6     1539.91     1521.87     70.13 o 
   5   3   6     1470.46     1445.31     69.25 o 
   6   3   6      531.91      484.73     51.40 o 
   7   3   6     3134.77     3116.96    124.96 o 
   8   3   6      168.26      108.92     55.87 o 
   9   3   6      278.32      280.47     65.80 o 
  10   3   6      151.68      110.62     63.50 o 
  11   3   6       58.45      100.52    106.42 o 
  12   3   6      871.35      824.03    113.95 o 
 -13   4   6       36.57       -3.93     48.43 o 
 -12   4   6      322.59      270.19     58.03 o 
 -11   4   6       36.84       47.60     37.31 o 
 -10   4   6      576.03      544.23     54.61 o 
  -9   4   6       17.30       47.08     34.12 o 
  -8   4   6       87.75       17.07     29.42 o 
  -7   4   6      109.75      108.75     30.66 o 
  -6   4   6      160.15      203.86     30.84 o 
  -5   4   6     2199.96     2297.68     59.72 o 
  -4   4   6     1690.10     1666.55     51.03 o 
  -3   4   6      119.93       92.91     19.92 o 
  -2   4   6      446.01      473.77     26.33 o 
  -1   4   6       10.87       -1.06     15.51 o 
   0   4   6      441.83      399.19     22.15 o 
   1   4   6     3005.64     3189.51     63.72 o 
   2   4   6       49.64       43.49     23.18 o 
   3   4   6      743.21      661.19     49.84 o 
   4   4   6       34.68       95.14     38.48 o 
   5   4   6     3937.18     3923.20     99.21 o 
   6   4   6      416.59      425.67     49.58 o 
   7   4   6      158.35      108.11     84.44 o 
   8   4   6     1580.71     1474.28     97.28 o 
   9   4   6       15.80       87.17     73.45 o 
  10   4   6        0.13      -69.79     57.62 o 
  11   4   6      248.06      235.94     73.49 o 
  12   4   6       95.44      -32.37     81.84 o 
 -13   5   6     1641.98     1662.94    104.84 o 
 -12   5   6       67.77      121.11     74.79 o 
 -11   5   6      538.33      554.41     53.63 o 
 -10   5   6        6.91       20.37     33.12 o 
  -9   5   6      115.37       70.08     34.78 o 
  -8   5   6      855.81      863.69     48.24 o 
  -7   5   6       43.03       10.98     28.33 o 
  -6   5   6     5797.39     5721.27     91.18 o 
  -5   5   6      217.56      225.42     29.25 o 
  -4   5   6     4320.66     4307.97    136.27 o 
  -3   5   6      170.19      222.16     23.39 o 
  -2   5   6     1328.16     1333.10     60.39 o 
  -1   5   6     2419.12     2282.26     47.06 o 
   0   5   6     2098.76     2422.31     46.12 o 
   1   5   6    15901.50    15775.03    147.79 o 
   2   5   6      927.04      926.88     40.59 o 
   3   5   6     2344.46     2515.07    102.32 o 
   4   5   6       20.69       16.85     35.30 o 
   5   5   6     3749.41     3615.77    106.86 o 
   6   5   6      376.62      364.64     64.84 o 
   7   5   6      167.84      127.60     57.32 o 
   8   5   6      614.29      665.38     77.82 o 
   9   5   6      195.84      106.20     59.80 o 
  10   5   6       59.89      -36.82     61.94 o 
  11   5   6       21.47      -42.65     67.25 o 
  12   5   6      283.05        8.99     74.77 o 
 -13   6   6       55.44      110.17    141.27 o 
 -12   6   6      169.59      116.31     53.25 o 
 -11   6   6      601.38      555.02     52.51 o 
 -10   6   6      390.92      442.34     46.97 o 
  -9   6   6     1986.60     1844.23     71.27 o 
  -8   6   6     1330.27     1453.03     65.14 o 
  -7   6   6      724.63      679.35     44.01 o 
  -6   6   6        3.66      -34.63     26.25 o 
  -5   6   6     1169.30     1195.31     48.14 o 
  -4   6   6     1479.97     1440.07     69.18 o 
  -3   6   6     4701.86     4515.94     67.44 o 
  -2   6   6      614.16      607.44     30.21 o 
  -1   6   6    11123.59    11375.66    122.25 o 
   0   6   6    10238.18    11242.73    101.28 o 
   1   6   6        4.85       54.61     26.38 o 
   2   6   6     1586.71     1446.63     67.09 o 
   3   6   6      153.54      138.32     29.28 o 
   4   6   6     2637.20     2415.42     85.13 o 
   5   6   6      851.28      880.78     77.12 o 
   6   6   6     4058.57     3964.50    183.35 o 
   7   6   6       96.10       37.02     54.68 o 
   8   6   6      327.92      341.06     77.74 o 
   9   6   6      386.61      350.70     74.55 o 
  10   6   6      436.03      429.17    170.75 o 
  11   6   6      532.52      656.59     92.59 o 
  12   6   6      164.27      113.04     81.17 o 
 -13   7   6       34.52       50.47     56.45 o 
 -12   7   6        1.62      -43.69     48.10 o 
 -11   7   6        1.48       48.61     37.55 o 
 -10   7   6      462.29      494.92     49.00 o 
  -9   7   6      106.11      129.46     37.09 o 
  -8   7   6      682.99      838.85     59.86 o 
  -7   7   6        5.45      -40.31     26.87 o 
  -6   7   6       69.13       81.86     29.08 o 
  -5   7   6       46.52       50.33     27.02 o 
  -4   7   6     1034.65     1066.04     46.07 o 
  -3   7   6     2256.52     2218.84     53.42 o 
  -2   7   6     1614.43     1527.30     53.78 o 
  -1   7   6        1.81       -5.00     18.80 o 
   0   7   6     1368.48     1579.16     42.91 o 
   1   7   6     4049.85     4062.47     82.33 o 
   2   7   6      746.52      784.98     41.92 o 
   3   7   6     5795.91     5801.54     89.09 o 
   4   7   6       13.48       17.37     36.83 o 
   5   7   6     2496.75     2586.51    120.33 o 
   6   7   6      280.30      345.41     76.13 o 
   7   7   6     1411.40     1434.72     99.14 o 
   8   7   6      383.39      519.92     75.59 o 
   9   7   6       76.87       65.84     61.56 o 
  10   7   6      518.15      557.14    102.13 o 
  11   7   6       34.20       31.28    141.27 o 
 -12   8   6      779.11      670.22     98.11 o 
 -11   8   6      343.58      212.05     56.29 o 
 -10   8   6       89.54       82.17     37.62 o 
  -9   8   6     1410.19     1444.86     90.61 o 
  -8   8   6       19.09       -1.27     32.05 o 
  -7   8   6     1893.04     1624.17     67.27 o 
  -6   8   6      141.48      180.23     32.43 o 
  -5   8   6     6686.46     6304.51    107.38 o 
  -4   8   6      465.90      502.53     35.93 o 
  -3   8   6     1855.59     1932.59     86.81 o 
  -2   8   6     1766.20     1723.77     55.26 o 
  -1   8   6     1056.15     1017.49     38.91 o 
   0   8   6     2398.90     2481.29     66.21 o 
   1   8   6        2.44        7.64     26.89 o 
   2   8   6     2114.21     2036.92     62.58 o 
   3   8   6      242.03      195.12     32.25 o 
   4   8   6     1179.21     1146.30    109.64 o 
   5   8   6      884.15      957.73    142.07 o 
   6   8   6      984.39      946.59     84.88 o 
   7   8   6      303.36      326.92    102.40 o 
   8   8   6       53.80       55.93     65.14 o 
   9   8   6     2144.52     2103.80    155.21 o 
  10   8   6        2.68       75.43     71.23 o 
  11   8   6      325.43      271.46     81.91 o 
 -12   9   6      269.09      244.20     60.65 o 
 -11   9   6        9.42      -39.20     48.25 o 
 -10   9   6      154.35      168.70     50.84 o 
  -9   9   6       99.50      124.41     38.35 o 
  -8   9   6       96.66       67.41     34.38 o 
  -7   9   6      725.55      678.53     50.52 o 
  -6   9   6      171.78      169.41     37.79 o 
  -5   9   6       63.02       46.66     29.07 o 
  -4   9   6       37.53       29.38     37.99 o 
  -3   9   6       80.51       86.25     25.77 o 
  -2   9   6      109.06       86.30     24.10 o 
  -1   9   6        7.27       46.32     22.22 o 
   0   9   6      311.16      382.80     35.81 o 
   1   9   6       10.96       28.54     28.51 o 
   2   9   6        7.72       12.64     28.90 o 
   3   9   6      162.90       65.08     37.56 o 
   4   9   6       26.84       87.03     53.71 o 
   5   9   6        3.52      101.10     56.42 o 
   6   9   6       12.78      -12.55     54.82 o 
   7   9   6      374.06      594.71    131.08 o 
   8   9   6      141.43      151.57     85.78 o 
   9   9   6       31.88        7.55     62.68 o 
  10   9   6      222.81       83.77    155.74 o 
  11   9   6        5.31      -80.15     71.00 o 
 -12  10   6      397.90      428.58    108.83 o 
 -11  10   6      378.67      343.64     63.77 o 
 -10  10   6       32.07       75.17     47.57 o 
  -9  10   6      315.57      241.65     42.49 o 
  -8  10   6      697.83      619.09     62.96 o 
  -7  10   6      460.07      509.76     46.69 o 
  -6  10   6     1272.09     1257.29     61.21 o 
  -5  10   6     1955.07     1970.50     75.14 o 
  -4  10   6      592.58      521.61     38.14 o 
  -3  10   6       50.86        6.01     24.61 o 
  -2  10   6      589.44      709.78     36.64 o 
  -1  10   6      250.13      245.26     27.32 o 
   0  10   6     2038.81     2326.16     68.74 o 
   1  10   6      425.75      419.46     38.43 o 
   2  10   6      101.36      105.28     31.38 o 
   3  10   6        2.44      -11.83     36.17 o 
   4  10   6       41.24       82.14     61.31 o 
   5  10   6      914.37      986.48     85.52 o 
   6  10   6      928.30      910.75     83.28 o 
   7  10   6     1129.73     1293.75     99.31 o 
   8  10   6      926.83      851.26     90.83 o 
   9  10   6      651.02      602.04     98.38 o 
  10  10   6      307.46      237.20    141.27 o 
  11  10   6      280.94      179.35    108.83 o 
 -12  11   6        2.45      -57.03     52.31 o 
 -11  11   6       65.41        5.99     49.67 o 
 -10  11   6      563.45      524.52     84.97 o 
  -9  11   6      707.33      769.09     71.92 o 
  -8  11   6     1038.74      982.91     59.56 o 
  -7  11   6     2660.66     2915.99     83.46 o 
  -6  11   6      145.56      171.61     37.18 o 
  -5  11   6      190.30      323.91     41.34 o 
  -4  11   6      102.93      130.58     31.43 o 
  -3  11   6      316.32      291.77     33.57 o 
  -2  11   6     1904.27     2062.49     55.17 o 
  -1  11   6     1422.37     1442.59     48.48 o 
   0  11   6      255.67      231.90     36.20 o 
   1  11   6      132.17      138.55     33.47 o 
   2  11   6       51.31       55.32     39.62 o 
   3  11   6      509.55      545.14     51.74 o 
   4  11   6      288.44      285.42     45.44 o 
   5  11   6      824.88      814.64     82.70 o 
   6  11   6      533.61      581.15     74.63 o 
   7  11   6        1.49      -67.82     54.31 o 
   8  11   6      792.38      691.64     90.29 o 
   9  11   6      305.02      278.69     80.90 o 
  10  11   6     1135.72     1122.34    108.48 o 
 -11  12   6       50.79       39.33     54.39 o 
 -10  12   6        1.12        4.42     60.04 o 
  -9  12   6       30.27       33.02     46.34 o 
  -8  12   6       43.88       72.08     44.83 o 
  -7  12   6     1081.37     1122.85     85.24 o 
  -6  12   6     1625.91     1814.11    103.21 o 
  -5  12   6      293.78      312.87     45.17 o 
  -4  12   6     1138.70     1189.79     60.22 o 
  -3  12   6      268.97      355.72     73.10 o 
  -2  12   6      567.75      547.72     45.71 o 
  -1  12   6      204.84      210.90     30.18 o 
   0  12   6        0.72       61.00     32.34 o 
   1  12   6      134.66      165.15     44.70 o 
   2  12   6      235.78      264.40     48.21 o 
   3  12   6      460.28      432.13     69.00 o 
   4  12   6     1623.61     1425.62     76.09 o 
   5  12   6      206.86       81.63    105.61 o 
   6  12   6      579.26      588.77     78.55 o 
   7  12   6      149.84      139.01     65.54 o 
   8  12   6       68.84      102.60     67.60 o 
   9  12   6       16.92      -35.62     66.91 o 
  10  12   6       39.77       17.59     73.45 o 
 -11  13   6     1052.71      941.17     87.54 o 
 -10  13   6        5.15       35.63     50.67 o 
  -9  13   6      408.59      475.71     62.97 o 
  -8  13   6       12.70       41.82     44.43 o 
  -7  13   6        8.66        9.03     37.13 o 
  -6  13   6      206.57      245.67     77.62 o 
  -5  13   6      260.66      150.61     43.84 o 
  -4  13   6     1616.93     1612.80     68.49 o 
  -3  13   6       98.19      105.33     36.36 o 
  -2  13   6      330.95      289.10     38.24 o 
  -1  13   6      300.63      318.75     33.21 o 
   0  13   6      278.84      350.23     53.67 o 
   1  13   6     1658.95     1692.59     80.15 o 
   2  13   6        2.52        3.00     43.20 o 
   3  13   6      145.62      156.29     45.63 o 
   4  13   6      731.86      733.71     57.37 o 
   5  13   6      398.95      406.48     68.63 o 
   6  13   6     1147.40     1243.46    155.74 o 
   7  13   6      121.64      100.56     67.84 o 
   8  13   6     1106.39     1150.79    102.35 o 
   9  13   6      256.06      173.11     77.08 o 
  10  13   6      365.14      262.55     82.01 o 
 -11  14   6      102.12      159.83     92.21 o 
 -10  14   6      612.83      602.65     73.36 o 
  -9  14   6      598.49      413.88     64.39 o 
  -8  14   6      425.12      446.66     62.11 o 
  -7  14   6      106.89       31.09     61.92 o 
  -6  14   6      442.57      378.40     78.20 o 
  -5  14   6        6.80       -0.68     33.69 o 
  -4  14   6       97.46       67.84     37.07 o 
  -3  14   6       42.30       49.05     36.01 o 
  -2  14   6      121.58      120.67     43.33 o 
  -1  14   6      260.95      301.13     38.87 o 
   0  14   6      258.60      223.70     51.49 o 
   1  14   6        1.70       -9.70     43.32 o 
   2  14   6       26.23       15.44     44.00 o 
   3  14   6        2.32      -10.30     38.88 o 
   4  14   6      112.82      128.44     60.45 o 
   5  14   6       33.56       -6.48     37.37 o 
   6  14   6        3.34       46.11     62.18 o 
   7  14   6       85.55        9.93     64.86 o 
   8  14   6      149.95      104.04     72.10 o 
   9  14   6      427.15      503.31    137.78 o 
 -10  15   6        1.09      -35.35     76.40 o 
  -9  15   6        1.14        9.93     49.54 o 
  -8  15   6       21.29       12.15     47.50 o 
  -7  15   6        5.09       -4.88     60.58 o 
  -6  15   6       27.88      111.46     57.63 o 
  -5  15   6      297.16      334.02     66.22 o 
  -4  15   6       25.02       20.10     35.41 o 
  -3  15   6     1621.85     1653.66     69.73 o 
  -2  15   6      162.50      162.99     78.72 o 
  -1  15   6        2.18       12.60     61.35 o 
   0  15   6        3.33      -22.04     43.63 o 
   1  15   6       58.16       67.05     45.19 o 
   2  15   6       56.97       50.27     58.91 o 
   3  15   6       11.86      -27.73     40.88 o 
   4  15   6        0.08       -0.72     40.28 o 
   5  15   6      118.73      107.45     45.13 o 
   6  15   6      221.05      284.92     73.28 o 
   7  15   6        4.39      -92.54     74.52 o 
   8  15   6      238.94      316.11     81.12 o 
   9  15   6        1.59      -68.73     70.20 o 
 -10  16   6      158.30      250.67     65.05 o 
  -9  16   6       48.53      147.36     56.94 o 
  -8  16   6      445.19      532.89     69.09 o 
  -7  16   6      120.08       97.33     50.65 o 
  -6  16   6        1.78      -29.71     75.06 o 
  -5  16   6      344.42      285.79     44.85 o 
  -4  16   6      342.17      502.22     53.93 o 
  -3  16   6      107.81      103.37     55.75 o 
  -2  16   6      203.21      252.08     58.35 o 
  -1  16   6      271.12      347.06     77.29 o 
   0  16   6      237.76      191.10     69.32 o 
   1  16   6       79.04      105.21     46.09 o 
   2  16   6     1125.50     1203.92    101.26 o 
   3  16   6      191.11      168.83     47.28 o 
   4  16   6      155.41      147.68     47.58 o 
   5  16   6       27.87       70.45     45.25 o 
   6  16   6      306.52      309.70    124.38 o 
   7  16   6      481.72      488.25     85.09 o 
   8  16   6       12.82       -8.90     79.08 o 
  -9  17   6       32.02       50.37     59.24 o 
  -8  17   6      133.63       35.90     52.03 o 
  -7  17   6       63.81       64.31     50.53 o 
  -6  17   6      473.80      507.95     64.99 o 
  -5  17   6        0.02      -12.90     43.12 o 
  -4  17   6        4.83       22.15     40.90 o 
  -3  17   6       12.81        3.27     50.79 o 
  -2  17   6      307.61      236.03     48.30 o 
  -1  17   6     1407.87     1442.27     91.91 o 
   0  17   6      266.91      325.44     58.00 o 
   1  17   6      872.59      895.98     74.52 o 
   2  17   6       93.79       66.30     46.72 o 
   3  17   6       74.73       50.55     73.83 o 
   4  17   6      112.66       72.04     47.29 o 
   5  17   6       11.69       -1.08     49.41 o 
   6  17   6      778.82      679.13     90.83 o 
   7  17   6        3.92       21.29     69.61 o 
   8  17   6      451.09      250.52    136.98 o 
  -8  18   6        3.03       42.45     57.10 o 
  -7  18   6       28.62       64.74     52.43 o 
  -6  18   6        2.31       11.66     48.18 o 
  -5  18   6     2245.19     2270.22    155.74 o 
  -4  18   6       38.15        9.68     47.98 o 
  -3  18   6      180.23      166.97     44.49 o 
  -2  18   6        0.83       51.57     39.20 o 
  -1  18   6      653.41      608.43     74.05 o 
   0  18   6     2734.30     3098.97    107.16 o 
   1  18   6       59.99      106.53     50.21 o 
   2  18   6      345.90      352.37     57.66 o 
   3  18   6       37.91      -23.98     45.50 o 
   4  18   6       18.49       -6.18     46.40 o 
   5  18   6      466.42      644.49     66.36 o 
   6  18   6      145.83      245.62     77.04 o 
   7  18   6      631.17      636.82     96.66 o 
  -8  19   6        3.29      -23.05     53.73 o 
  -7  19   6      575.55      488.09     68.77 o 
  -6  19   6      964.28      986.78    150.65 o 
  -5  19   6      446.77      613.01    118.21 o 
  -4  19   6      884.34      895.12     76.72 o 
  -3  19   6       13.76       58.48     41.71 o 
  -2  19   6      223.77      203.81     97.57 o 
  -1  19   6      265.94      368.72     86.31 o 
   0  19   6       13.73      -46.70     54.78 o 
   1  19   6      426.44      514.97     90.42 o 
   2  19   6       48.54      176.57     53.39 o 
   3  19   6      604.32      643.02     67.27 o 
   4  19   6      671.72      645.92     66.04 o 
   5  19   6      105.13      178.69     54.42 o 
   6  19   6      312.84      362.78     82.22 o 
   7  19   6       10.28       77.54     74.50 o 
  -7  20   6       15.02       63.78     57.71 o 
  -6  20   6      773.41      792.67     78.06 o 
  -5  20   6      231.79      281.72     73.72 o 
  -4  20   6       87.34       43.27     51.52 o 
  -3  20   6        1.22        2.73     49.63 o 
  -2  20   6      252.77      152.30     63.49 o 
  -1  20   6      115.37      119.59     60.69 o 
   0  20   6       10.70      -17.79     58.94 o 
   1  20   6       19.94        0.35     73.25 o 
   2  20   6       81.09       23.23     51.54 o 
   3  20   6       34.91      -80.93     55.10 o 
   4  20   6       94.79      132.20     60.83 o 
   5  20   6       39.54       26.01     62.99 o 
   6  20   6        3.01     -104.22     69.48 o 
  -6  21   6      251.89      220.16    132.96 o 
  -5  21   6       35.86       72.37     57.16 o 
  -4  21   6      346.06      219.23     62.34 o 
  -3  21   6       58.98      135.02     57.45 o 
  -2  21   6      160.61      217.66     98.65 o 
  -1  21   6      537.94      660.30     80.92 o 
   0  21   6       80.14       90.21     93.28 o 
   1  21   6      164.06      246.41     68.61 o 
   2  21   6        0.37       13.07     54.39 o 
   3  21   6      183.19      161.72     57.93 o 
   4  21   6       78.36       47.87     61.63 o 
   5  21   6      100.10       72.56     61.08 o 
  -5  22   6      159.31      166.24     74.52 o 
  -4  22   6      104.69      101.69     59.39 o 
  -3  22   6      390.26      216.59    105.08 o 
  -2  22   6        8.46      -73.98     91.14 o 
  -1  22   6       16.24       14.71     59.84 o 
   0  22   6      186.14      374.30     73.88 o 
   1  22   6       51.52      -97.71     65.14 o 
   2  22   6       83.37      165.79    110.44 o 
   3  22   6        0.69        2.32     54.64 o 
  -2  23   6       25.40      -65.41     94.36 o 
  -1  23   6      575.17      703.92    128.67 o 
   0  23   6       25.44       67.28     68.20 o 
   1  23   6      189.95      144.03     68.74 o 
 -12   1   7      684.46      703.03     85.78 o 
 -11   1   7       35.30       13.27     33.38 o 
 -10   1   7      736.66      811.99     52.85 o 
  -9   1   7      131.54      125.09     33.74 o 
  -8   1   7       43.73       76.05     32.56 o 
  -7   1   7       30.05       40.31     29.32 o 
  -6   1   7      380.05      372.23     36.70 o 
  -5   1   7     5370.62     5241.18     86.90 o 
  -4   1   7       90.81       81.00     25.52 o 
  -3   1   7     3709.31     3666.54     67.17 o 
  -2   1   7      965.69     1113.57     34.33 o 
  -1   1   7     3866.73     3743.22     64.09 o 
   0   1   7        2.98       56.17     30.00 o 
   1   1   7      211.62      247.77     36.48 o 
   2   1   7      467.63      452.65     49.76 o 
   3   1   7      991.55      867.40     60.67 o 
   4   1   7      733.08      755.42     60.68 o 
   5   1   7      361.51      312.53     46.15 o 
   6   1   7     3920.74     3713.34    124.29 o 
   7   1   7     1034.71     1070.58     62.19 o 
   8   1   7       16.72       -3.67     46.78 o 
   9   1   7      179.88      226.80     60.15 o 
  10   1   7        5.47       53.98     74.49 o 
  11   1   7      615.52      662.33    104.58 o 
 -12   2   7     1023.77     1106.41     87.03 o 
 -11   2   7      356.99      317.55     50.05 o 
 -10   2   7      528.29      487.13     45.10 o 
  -9   2   7      237.51      140.60     34.12 o 
  -8   2   7     1705.66     1636.12     83.19 o 
  -7   2   7     1189.88     1124.11     52.81 o 
  -6   2   7      373.82      363.78     42.18 o 
  -5   2   7      318.17      332.64     34.04 o 
  -4   2   7      735.66      837.60     41.46 o 
  -3   2   7      589.12      661.63     36.74 o 
  -2   2   7        5.26       10.78     20.62 o 
  -1   2   7       65.53       60.89     25.22 o 
   0   2   7     1589.98     1773.19     79.65 o 
   1   2   7       14.71        4.69     45.96 o 
   2   2   7     1209.59     1217.63     66.49 o 
   3   2   7       75.73      132.14     44.02 o 
   4   2   7      935.42      959.25     65.54 o 
   5   2   7     1638.27     1599.01     79.04 o 
   6   2   7      187.95      215.56     57.99 o 
   7   2   7     2013.25     1864.66     87.67 o 
   8   2   7     1164.29     1085.36    128.45 o 
   9   2   7       81.36       63.52     55.66 o 
  10   2   7      288.80      290.91     83.92 o 
  11   2   7      178.77      189.02     84.97 o 
 -12   3   7      330.51      356.06     80.51 o 
 -11   3   7        0.25        5.30     52.43 o 
 -10   3   7       36.30      -32.58     30.48 o 
  -9   3   7      197.13      140.86     34.54 o 
  -8   3   7      444.93      370.71     37.88 o 
  -7   3   7        3.33       54.67     29.56 o 
  -6   3   7      263.05      230.46     34.14 o 
  -5   3   7       30.43       32.02     26.38 o 
  -4   3   7      563.57      579.53     37.10 o 
  -3   3   7      193.44      164.37     35.52 o 
  -2   3   7      491.65      536.76     44.08 o 
  -1   3   7     1142.26     1200.07     55.79 o 
   0   3   7        0.92       37.29     35.38 o 
   1   3   7     2100.79     2032.23     84.66 o 
   2   3   7      928.27     1024.50     62.09 o 
   3   3   7     1027.25      901.41     62.42 o 
   4   3   7        7.52       36.87     56.64 o 
   5   3   7       70.39       96.03     46.50 o 
   6   3   7     1283.14     1247.88     76.75 o 
   7   3   7      180.22      106.70     67.28 o 
   8   3   7      210.12      123.36     63.89 o 
   9   3   7      131.13       81.15     67.30 o 
  10   3   7      903.96      691.89     75.57 o 
  11   3   7       14.00       50.98     86.85 o 
 -12   4   7       18.41       -2.99     41.43 o 
 -11   4   7     1707.21     1635.50     77.48 o 
 -10   4   7       80.93       73.11     37.40 o 
  -9   4   7      664.46      645.73     47.15 o 
  -8   4   7      155.75      187.84     33.62 o 
  -7   4   7     1380.03     1386.92     57.12 o 
  -6   4   7      370.60      357.70     37.38 o 
  -5   4   7        4.01      -33.63     24.35 o 
  -4   4   7     3153.95     3229.29     90.46 o 
  -3   4   7       63.80       72.39     24.40 o 
  -2   4   7      959.55      996.95     38.92 o 
  -1   4   7      145.08      160.41     29.55 o 
   0   4   7      168.38      179.49     56.49 o 
   1   4   7     1915.32     1906.00     82.31 o 
   2   4   7       67.48       70.46     40.52 o 
   3   4   7     4127.61     4082.02    106.79 o 
   4   4   7       26.95       17.95     42.36 o 
   5   4   7     2150.71     1977.41    148.65 o 
   6   4   7      222.04      338.64     67.75 o 
   7   4   7     1801.76     1569.64    244.20 o 
   8   4   7     3069.44     3137.42    139.62 o 
   9   4   7       30.57      -31.42     75.59 o 
  10   4   7       64.36       42.82     89.53 o 
  11   4   7     1306.34     1226.23    125.51 o 
 -12   5   7      121.48      103.42     43.05 o 
 -11   5   7      221.70      162.02     42.68 o 
 -10   5   7       94.85      143.16     40.95 o 
  -9   5   7      514.84      506.98     42.83 o 
  -8   5   7        3.80       17.85     29.15 o 
  -7   5   7     1559.54     1480.59     57.94 o 
  -6   5   7     2630.89     2536.51     68.28 o 
  -5   5   7        7.38        5.43     28.79 o 
  -4   5   7       21.68       34.59     25.80 o 
  -3   5   7        7.29       -6.80     23.26 o 
  -2   5   7      249.50      273.93     26.57 o 
  -1   5   7      485.04      465.10     37.06 o 
   0   5   7        5.53       52.51     27.49 o 
   1   5   7     1990.90     1953.67    137.22 o 
   2   5   7       12.04       20.69     38.23 o 
   3   5   7       31.54       67.15     41.37 o 
   4   5   7      301.30      130.14     59.36 o 
   5   5   7      905.03      832.19     63.45 o 
   6   5   7        0.79       -0.75     58.32 o 
   7   5   7       48.18        1.22     60.90 o 
   8   5   7      106.28      146.54     63.23 o 
   9   5   7     1813.51     1728.93    266.18 o 
  10   5   7      704.07      586.74     91.44 o 
  11   5   7      117.30       79.85     77.97 o 
 -12   6   7        2.44      -29.94     40.13 o 
 -11   6   7      366.59      314.53     47.36 o 
 -10   6   7       72.09       92.75     38.84 o 
  -9   6   7      214.10      186.37     39.96 o 
  -8   6   7      119.87      114.61     32.49 o 
  -7   6   7      354.08      409.22     39.34 o 
  -6   6   7       23.40       30.23     28.96 o 
  -5   6   7     1854.90     1622.16     79.47 o 
  -4   6   7     2701.64     2720.96     67.26 o 
  -3   6   7      449.10      453.76     34.80 o 
  -2   6   7     1806.61     1907.02     89.98 o 
  -1   6   7      346.78      385.79     35.78 o 
   0   6   7      781.53      787.04     43.79 o 
   1   6   7     3019.70     2820.46     93.84 o 
   2   6   7      372.47      353.99     49.07 o 
   3   6   7     3149.38     2913.18     96.55 o 
   4   6   7      343.81      341.64     50.59 o 
   5   6   7     1430.36     1499.60    101.53 o 
   6   6   7     1013.06     1060.11     92.38 o 
   7   6   7     1878.03     1906.72    115.88 o 
   8   6   7     1539.49     1516.01    134.57 o 
   9   6   7      135.62      246.80     77.16 o 
  10   6   7      132.84       77.62     70.88 o 
  11   6   7       44.32       39.41     78.01 o 
 -12   7   7      429.06      454.15     68.19 o 
 -11   7   7       52.68       54.75     40.72 o 
 -10   7   7      233.18      230.72     48.31 o 
  -9   7   7      283.96      236.09     42.35 o 
  -8   7   7     2266.82     2369.52     69.79 o 
  -7   7   7       48.44       39.55     33.12 o 
  -6   7   7     3675.83     3504.77     78.12 o 
  -5   7   7      242.95      323.99     35.33 o 
  -4   7   7      178.00      185.89     31.25 o 
  -3   7   7     1248.94     1206.33     49.77 o 
  -2   7   7       56.36       54.86     31.29 o 
  -1   7   7     2904.00     2866.29     76.30 o 
   0   7   7     1908.01     1904.02     65.51 o 
   1   7   7      804.01      730.42     55.81 o 
   2   7   7     1931.93     1744.67     98.66 o 
   3   7   7       11.70       54.39     41.77 o 
   4   7   7       27.77       15.56     55.12 o 
   5   7   7     1110.12     1138.65     92.59 o 
   6   7   7     3780.27     3435.35    140.02 o 
   7   7   7     1592.70     1413.63    105.10 o 
   8   7   7      367.32      395.37     82.18 o 
   9   7   7       12.28        7.67     67.18 o 
  10   7   7      152.46       82.67     76.10 o 
 -12   8   7       68.37       76.47     56.07 o 
 -11   8   7       23.48       26.94     39.26 o 
 -10   8   7       16.33      -52.24     34.82 o 
  -9   8   7      248.08      254.02     46.02 o 
  -8   8   7      270.57      316.85     57.49 o 
  -7   8   7     1169.49      990.79     51.53 o 
  -6   8   7      519.62      428.83     50.99 o 
  -5   8   7      823.13      731.24     44.55 o 
  -4   8   7      516.52      498.55     39.03 o 
  -3   8   7      605.35      536.85     36.42 o 
  -2   8   7       18.53      -21.73     30.29 o 
  -1   8   7     2379.76     2288.80     85.82 o 
   0   8   7        6.51       34.96     31.55 o 
   1   8   7       81.39       71.38     32.41 o 
   2   8   7      275.87      406.37     57.24 o 
   3   8   7      906.76      729.36     59.52 o 
   4   8   7      539.32      587.47    104.54 o 
   5   8   7      544.26      547.00     78.57 o 
   6   8   7        7.38       50.88     61.56 o 
   7   8   7      542.80      593.82     79.95 o 
   8   8   7      711.15      617.99    210.16 o 
   9   8   7        0.11      -24.52     69.65 o 
  10   8   7       30.05      -86.59     82.83 o 
 -11   9   7       32.31      105.62     53.62 o 
 -10   9   7      751.86      781.36     59.77 o 
  -9   9   7      124.41      131.98     40.15 o 
  -8   9   7     1047.85      883.63     58.27 o 
  -7   9   7       24.04       -2.12     37.41 o 
  -6   9   7        1.25        8.24     28.78 o 
  -5   9   7      948.09      862.25     50.53 o 
  -4   9   7       58.89       85.39     31.23 o 
  -3   9   7     3490.32     3496.31     67.98 o 
  -2   9   7        0.15        3.88     32.73 o 
  -1   9   7       24.20       55.32     32.97 o 
   0   9   7      156.87      123.63     35.02 o 
   1   9   7      382.79      311.75     39.44 o 
   2   9   7     9063.21     9255.60    151.64 o 
   3   9   7       12.62        8.49    103.20 o 
   4   9   7      224.36      258.10     70.50 o 
   5   9   7      261.03      335.61     69.40 o 
   6   9   7      275.54      156.99     65.85 o 
   7   9   7      142.50      122.76    125.72 o 
   8   9   7      317.21      352.29     80.11 o 
   9   9   7      713.79      686.72     97.77 o 
  10   9   7     1398.82     1441.78    121.21 o 
 -11  10   7       58.46      -25.68     49.38 o 
 -10  10   7       55.24       43.24     65.94 o 
  -9  10   7      185.06      172.87     40.80 o 
  -8  10   7      265.03      399.11     50.99 o 
  -7  10   7      995.95      938.23     59.08 o 
  -6  10   7       49.77       72.56     35.67 o 
  -5  10   7      969.08      920.77     48.37 o 
  -4  10   7      358.74      412.86     37.47 o 
  -3  10   7      106.87      125.04     28.97 o 
  -2  10   7     1144.13     1205.42     56.08 o 
  -1  10   7      163.61      188.18     37.07 o 
   0  10   7     1769.19     1605.48     64.23 o 
   1  10   7        6.38       -0.30     33.85 o 
   2  10   7      984.52      950.52     85.68 o 
   3  10   7      343.04      466.53     83.90 o 
   4  10   7       83.14       73.64     60.02 o 
   5  10   7       69.29      -10.30     57.81 o 
   6  10   7      100.15      142.46     63.94 o 
   7  10   7      364.95      323.76     77.75 o 
   8  10   7       53.95       47.96    119.29 o 
   9  10   7       74.03       36.95     76.34 o 
  10  10   7      104.30       76.32     80.05 o 
 -11  11   7       42.00       20.42     58.17 o 
 -10  11   7       24.18       14.21     48.14 o 
  -9  11   7      137.99      110.89     39.96 o 
  -8  11   7       64.13       11.77     35.40 o 
  -7  11   7       13.52      -14.58     38.39 o 
  -6  11   7      139.52      126.93     36.96 o 
  -5  11   7      446.80      448.15     47.35 o 
  -4  11   7       14.28       -0.41     28.25 o 
  -3  11   7      647.12      718.17     40.34 o 
  -2  11   7      792.92      787.32     50.31 o 
  -1  11   7      164.39      184.88     38.36 o 
   0  11   7      237.10      229.95     38.72 o 
   1  11   7       61.73       89.58     35.71 o 
   2  11   7       13.82       66.45     57.94 o 
   3  11   7      365.37      455.17     78.54 o 
   4  11   7       20.35       14.45     56.11 o 
   5  11   7       35.66       39.98     60.10 o 
   6  11   7      556.53      629.94     94.62 o 
   7  11   7       30.59       -3.67     65.66 o 
   8  11   7      258.03      158.50     74.33 o 
   9  11   7       34.03      -52.61     94.09 o 
 -10  12   7       50.76       21.46     49.31 o 
  -9  12   7      535.57      521.61     66.26 o 
  -8  12   7     1351.53     1426.82     70.80 o 
  -7  12   7      304.06      376.99     46.25 o 
  -6  12   7     1062.25     1076.05    133.93 o 
  -5  12   7        7.71      -26.93     32.35 o 
  -4  12   7     2257.92     2009.76     63.31 o 
  -3  12   7      103.02      106.37     47.36 o 
  -2  12   7      110.90      102.01     36.68 o 
  -1  12   7      331.02      303.68     40.69 o 
   0  12   7     2596.91     2861.62     79.24 o 
   1  12   7     1074.30     1033.11     66.09 o 
   2  12   7      701.36      686.84     58.07 o 
   3  12   7      545.06      626.85     78.70 o 
   4  12   7      521.60      659.74     85.51 o 
   5  12   7      205.65      199.29     68.64 o 
   6  12   7      148.71      123.76     68.64 o 
   7  12   7      411.61      407.69     81.53 o 
   8  12   7      356.38      286.33     82.17 o 
   9  12   7      309.30      324.88     85.32 o 
 -10  13   7      370.59      381.98     66.17 o 
  -9  13   7        6.67        6.22     48.79 o 
  -8  13   7       90.89       95.17     49.29 o 
  -7  13   7       67.54       44.76     37.80 o 
  -6  13   7        0.69       39.39     35.05 o 
  -5  13   7        5.67       11.34     34.50 o 
  -4  13   7      169.65      249.80     50.93 o 
  -3  13   7     2227.26     2280.57    132.44 o 
  -2  13   7      509.83      490.03     45.44 o 
  -1  13   7     1047.52     1147.79     56.72 o 
   0  13   7      453.57      340.32     52.58 o 
   1  13   7       56.66       55.53     43.00 o 
   2  13   7      360.14      389.72     51.36 o 
   3  13   7       17.64        1.94     71.57 o 
   4  13   7       98.14      -25.74     59.61 o 
   5  13   7      469.06      206.05     70.33 o 
   6  13   7       12.11       48.58     68.00 o 
   7  13   7       22.21      -17.85     75.32 o 
   8  13   7       16.81      -24.45     71.73 o 
   9  13   7      311.22      292.68     87.45 o 
 -10  14   7      103.17       68.20     75.06 o 
  -9  14   7      771.96     1062.08     86.10 o 
  -8  14   7       61.13       28.87     48.18 o 
  -7  14   7       74.48       17.24     38.92 o 
  -6  14   7      278.26      277.78     60.26 o 
  -5  14   7        0.32        7.72     35.14 o 
  -4  14   7     1916.59     2027.44     75.04 o 
  -3  14   7      126.12      153.33     54.11 o 
  -2  14   7       47.63       40.80     43.77 o 
  -1  14   7       75.52       93.96     35.41 o 
   0  14   7      229.02      180.62     50.48 o 
   1  14   7     1035.17     1098.12     70.28 o 
   2  14   7        2.91      -31.14     42.55 o 
   3  14   7      288.67      379.97     74.57 o 
   4  14   7      870.37      741.05     87.97 o 
   5  14   7     1070.95     1163.14    132.42 o 
   6  14   7      127.14       31.59     69.01 o 
   7  14   7      127.40      147.06     75.34 o 
   8  14   7      147.36      149.26     86.85 o 
  -9  15   7      250.66      437.20     84.17 o 
  -8  15   7      397.28      313.58     60.44 o 
  -7  15   7      850.88      810.58     72.98 o 
  -6  15   7      296.24      275.54     63.81 o 
  -5  15   7      837.83      807.69     64.25 o 
  -4  15   7       45.57      -34.75     34.35 o 
  -3  15   7      322.72      288.18     61.73 o 
  -2  15   7       54.47       78.92     47.92 o 
  -1  15   7      312.81      366.82     55.10 o 
   0  15   7      406.21      334.83     55.42 o 
   1  15   7     1270.95     1284.52     77.20 o 
   2  15   7       58.94       61.47     46.60 o 
   3  15   7       27.22       23.89     63.39 o 
   4  15   7       31.16       33.44    130.28 o 
   5  15   7       25.43       32.64     70.03 o 
   6  15   7     1183.23     1139.26    105.94 o 
   7  15   7       32.33       -9.54     70.26 o 
   8  15   7       78.44       40.83     79.56 o 
  -9  16   7       54.00       56.43     55.37 o 
  -8  16   7        0.70       18.89    103.47 o 
  -7  16   7       51.91        4.89     87.12 o 
  -6  16   7       20.06      -29.23     43.51 o 
  -5  16   7      113.65      202.62     44.74 o 
  -4  16   7      270.71      207.79     61.62 o 
  -3  16   7        1.73       14.87     54.07 o 
  -2  16   7      101.00      -18.34     50.94 o 
  -1  16   7      190.08      104.52     51.93 o 
   0  16   7      285.53      344.34     83.69 o 
   1  16   7        3.83       43.30     47.57 o 
   2  16   7       15.11      -36.33     47.60 o 
   3  16   7       14.81        7.45     63.77 o 
   4  16   7        2.77      -78.85     62.68 o 
   5  16   7       10.01      -54.90     82.03 o 
   6  16   7       10.32       -0.41    146.36 o 
   7  16   7       32.06     -104.48     69.65 o 
  -8  17   7       22.38      -35.49     51.60 o 
  -7  17   7      205.47      212.00    106.42 o 
  -6  17   7      290.71      278.61     56.02 o 
  -5  17   7     1793.39     1857.75     79.46 o 
  -4  17   7      289.85      349.71     66.15 o 
  -3  17   7      447.41      488.80     71.42 o 
  -2  17   7       57.81       72.98     59.76 o 
  -1  17   7      272.57      341.51     82.14 o 
   0  17   7      960.71     1005.62     75.08 o 
   1  17   7      516.20      633.57    103.72 o 
   2  17   7      903.76      945.37     85.59 o 
   3  17   7       32.98      106.45     73.65 o 
   4  17   7      391.69      347.18     81.41 o 
   5  17   7        8.13      -71.54     70.38 o 
   6  17   7      117.52       47.80     72.88 o 
   7  17   7       41.15       25.48     75.17 o 
  -7  18   7       17.18      -27.64     79.08 o 
  -6  18   7      278.29      251.20     59.47 o 
  -5  18   7      169.32      131.93     77.20 o 
  -4  18   7      350.31      379.03     71.60 o 
  -3  18   7      158.39      155.54     63.57 o 
  -2  18   7       83.18       69.72    102.67 o 
  -1  18   7      131.85       56.59     60.36 o 
   0  18   7      158.50      161.04     57.20 o 
   1  18   7      702.50      754.68     71.41 o 
   2  18   7       23.80      -62.97     49.15 o 
   3  18   7      592.28      525.62     65.77 o 
   4  18   7       28.27      -73.62     65.83 o 
   5  18   7      165.31       76.31     79.33 o 
   6  18   7        1.45      -44.07     70.06 o 
  -6  19   7       53.48        3.25     53.32 o 
  -5  19   7      230.57      288.97    100.25 o 
  -4  19   7        0.96       58.44     86.85 o 
  -3  19   7      213.66      354.95     72.64 o 
  -2  19   7      140.39       40.92     61.78 o 
  -1  19   7      207.14      237.47     67.48 o 
   0  19   7       56.85       29.22     54.44 o 
   1  19   7       49.59      -50.48     53.04 o 
   2  19   7      269.81      249.05     58.93 o 
   3  19   7        2.56      -66.54     95.67 o 
   4  19   7      366.18      496.10    182.28 o 
   5  19   7        2.58      -21.21     81.49 o 
  -5  20   7      357.28      238.57    105.61 o 
  -4  20   7      275.36      243.40     98.11 o 
  -3  20   7        3.34      -21.14     87.12 o 
  -2  20   7      103.13      104.18     65.29 o 
  -1  20   7      363.92      409.79     73.88 o 
   0  20   7      873.80     1075.56    101.06 o 
   1  20   7      537.89      475.82     68.35 o 
   2  20   7       19.61      -51.39     53.32 o 
   3  20   7      113.33       98.33     55.51 o 
   4  20   7        0.77       33.34    109.90 o 
  -4  21   7        0.06       36.46     95.43 o 
  -3  21   7        7.81      -71.84     87.39 o 
  -2  21   7       15.95      -51.62     61.94 o 
  -1  21   7       19.43        1.36     65.94 o 
   0  21   7       14.38      -44.08     64.21 o 
   1  21   7        6.46      -63.78     58.74 o 
   2  21   7      355.09      418.93     80.19 o 
 -12   0   8      101.15       15.55     71.30 o 
 -11   0   8      725.75      661.47     70.61 o 
 -10   0   8     3508.80     3706.53    110.74 o 
  -9   0   8     2589.96     2456.92    106.77 o 
  -8   0   8       48.77       92.60     44.70 o 
  -7   0   8      291.55      256.22     48.89 o 
  -6   0   8     3300.28     3211.39    181.74 o 
  -5   0   8      958.71      982.29     99.18 o 
  -4   0   8     6190.64     6190.59    134.00 o 
  -3   0   8        4.46      123.84     76.13 o 
  -2   0   8      372.35      425.68     88.46 o 
  -1   0   8     2056.32     2059.90    105.52 o 
   0   0   8      400.34      492.93     66.84 o 
   1   0   8        5.01       23.92     52.87 o 
   2   0   8      218.07      146.69     57.99 o 
   3   0   8      108.13       61.38     57.41 o 
   4   0   8     2304.62     2138.45    121.60 o 
   5   0   8       83.79      138.28     99.45 o 
   6   0   8     2837.57     2969.94    133.30 o 
   7   0   8       53.04       90.37    100.25 o 
   8   0   8      204.38      315.77    113.66 o 
   9   0   8      932.26     1181.60    169.95 o 
  10   0   8     1779.07     1494.69    191.93 o 
 -12   1   8      508.62      411.27     56.95 o 
 -11   1   8      603.48      604.52     52.00 o 
 -10   1   8      175.52      176.72     39.88 o 
  -9   1   8      206.89      292.85     40.14 o 
  -8   1   8      369.06      322.69     41.23 o 
  -7   1   8      447.34      390.11     39.37 o 
  -6   1   8       46.92       92.98     30.59 o 
  -5   1   8     1443.96     1563.48     56.56 o 
  -4   1   8        5.05       19.02     25.92 o 
  -3   1   8      453.75      414.08     49.20 o 
  -2   1   8      551.20      488.65    100.52 o 
  -1   1   8      260.95      276.52     38.80 o 
   0   1   8      214.18      220.29     39.91 o 
   1   1   8       39.24       97.46     37.38 o 
   2   1   8      399.74      380.24     47.93 o 
   3   1   8       15.71       65.08     40.25 o 
   4   1   8      427.62      479.20     50.60 o 
   5   1   8       64.55       49.81     40.88 o 
   6   1   8        2.61       30.49     40.09 o 
   7   1   8      367.90      289.26     50.73 o 
   8   1   8      176.73      289.55    118.39 o 
   9   1   8      460.29      451.60     90.96 o 
  10   1   8        6.96       93.40     78.40 o 
 -12   2   8      101.60       83.84     45.80 o 
 -11   2   8        4.98       42.95     36.19 o 
 -10   2   8      127.38      128.38     37.85 o 
  -9   2   8        0.43        3.93     42.64 o 
  -8   2   8       19.92       31.82     31.21 o 
  -7   2   8      150.91      113.04     31.30 o 
  -6   2   8      158.27      179.64     33.42 o 
  -5   2   8      223.95      170.76     32.11 o 
  -4   2   8     1823.17     1609.41     56.54 o 
  -3   2   8     1377.35     1328.36     62.37 o 
  -2   2   8      620.75      609.78     71.27 o 
  -1   2   8      242.24      278.64     40.24 o 
   0   2   8      403.67      375.42     42.39 o 
   1   2   8      512.62      508.29     48.83 o 
   2   2   8     1833.99     1783.03    110.59 o 
   3   2   8       24.14      -29.64     45.17 o 
   4   2   8       20.77       -2.42     42.26 o 
   5   2   8      407.10      385.56     94.37 o 
   6   2   8     2086.42     1864.83     80.39 o 
   7   2   8        8.39      -24.48     51.28 o 
   8   2   8      964.04     1084.48     83.66 o 
   9   2   8       34.52       81.94     60.00 o 
  10   2   8       22.69       18.30     75.97 o 
 -11   3   8      104.61       28.04     41.04 o 
 -10   3   8      810.69      734.98     59.43 o 
  -9   3   8      482.38      488.93     57.65 o 
  -8   3   8      237.06      216.61     36.80 o 
  -7   3   8     3369.82     3262.27     78.63 o 
  -6   3   8      844.83      763.10     49.82 o 
  -5   3   8       18.96        2.32     27.50 o 
  -4   3   8       22.03       47.28     27.98 o 
  -3   3   8       98.78      134.53     36.89 o 
  -2   3   8     1255.94     1249.60    126.26 o 
  -1   3   8      127.35      140.40     44.30 o 
   0   3   8      467.24      478.58     54.37 o 
   1   3   8       48.73        3.20     41.47 o 
   2   3   8     1832.98     2062.06     91.61 o 
   3   3   8     1160.59     1090.53     70.26 o 
   4   3   8      269.49      228.01     51.55 o 
   5   3   8      475.90      554.20     60.89 o 
   6   3   8      173.93      216.57    123.57 o 
   7   3   8     1765.43     1615.46    171.02 o 
   8   3   8        1.84       -5.07     83.96 o 
   9   3   8        5.48       78.69     84.26 o 
  10   3   8      397.88      316.62     91.50 o 
 -11   4   8       48.84       -7.04     57.26 o 
 -10   4   8       19.34       16.82     33.34 o 
  -9   4   8      231.55      197.89     39.08 o 
  -8   4   8     1011.90      963.17     92.01 o 
  -7   4   8       43.55       65.92     31.45 o 
  -6   4   8      642.66      703.18     45.50 o 
  -5   4   8      459.61      538.60     40.53 o 
  -4   4   8       29.33       10.12     34.31 o 
  -3   4   8      520.33      651.46    131.94 o 
  -2   4   8       73.03       96.50     57.98 o 
  -1   4   8       17.84       24.59     41.48 o 
   0   4   8      215.16      169.53     49.38 o 
   1   4   8      411.55      419.37     55.10 o 
   2   4   8      201.60      174.55     47.92 o 
   3   4   8       34.89      113.67     46.20 o 
   4   4   8       31.63       66.14     45.51 o 
   5   4   8      202.15      160.84     49.03 o 
   6   4   8      400.03      452.23     76.71 o 
   7   4   8      600.14      563.10    116.07 o 
   8   4   8       42.79       24.65     66.91 o 
   9   4   8      997.65      784.39     98.31 o 
  10   4   8       42.83      -41.71     84.81 o 
 -11   5   8      127.42      126.63     45.32 o 
 -10   5   8       77.74       31.91     60.72 o 
  -9   5   8      524.80      623.84     48.33 o 
  -8   5   8      136.83      159.62     34.30 o 
  -7   5   8     2392.01     2493.40     72.01 o 
  -6   5   8      193.96      187.50     33.81 o 
  -5   5   8      307.77      373.33     36.75 o 
  -4   5   8     1836.79     1948.42     75.99 o 
  -3   5   8      766.56      607.92     51.03 o 
  -2   5   8     2969.30     3135.79    122.15 o 
  -1   5   8      888.25      888.59     63.38 o 
   0   5   8     2299.61     2492.14     97.69 o 
   1   5   8      155.16      213.65     52.38 o 
   2   5   8        4.02      -27.13     43.05 o 
   3   5   8       94.10       70.68     45.05 o 
   4   5   8      270.91      266.84     52.32 o 
   5   5   8      810.96      736.81     84.87 o 
   6   5   8      177.74      320.88     75.11 o 
   7   5   8     1396.94     1446.06    113.07 o 
   8   5   8       38.49       50.60     70.83 o 
   9   5   8        2.44      -97.96     65.31 o 
  10   5   8      473.66      396.22     89.33 o 
 -11   6   8      428.03      376.52     58.67 o 
 -10   6   8      156.78      145.49     43.44 o 
  -9   6   8       51.42       31.84     33.64 o 
  -8   6   8        3.43      -38.36     29.70 o 
  -7   6   8      153.50      184.41     35.16 o 
  -6   6   8     1200.28     1167.12     54.22 o 
  -5   6   8      733.28      865.99     64.07 o 
  -4   6   8      941.97      905.80     58.45 o 
  -3   6   8      399.89      314.06     48.55 o 
  -2   6   8     1452.17     1255.42     84.50 o 
  -1   6   8      210.51      155.69     45.88 o 
   0   6   8        0.70        8.79     42.14 o 
   1   6   8      466.37      327.39     53.15 o 
   2   6   8      140.29      188.31     48.00 o 
   3   6   8      576.62      598.25     79.22 o 
   4   6   8       24.46      -79.99     53.33 o 
   5   6   8       72.90       19.91     74.52 o 
   6   6   8      235.10      212.37     70.07 o 
   7   6   8       87.20       67.57     70.35 o 
   8   6   8       10.81      -76.00     87.39 o 
   9   6   8        5.32     -103.18     68.79 o 
 -11   7   8      606.22      493.80     55.74 o 
 -10   7   8      414.96      329.44     53.89 o 
  -9   7   8      360.55      314.00     47.49 o 
  -8   7   8       42.22       27.99     31.52 o 
  -7   7   8      231.62      299.69     40.08 o 
  -6   7   8      529.20      548.75     43.28 o 
  -5   7   8      179.84      169.34     32.74 o 
  -4   7   8      797.07      776.64     56.85 o 
  -3   7   8      778.18      754.21     54.58 o 
  -2   7   8      276.31      219.64     48.69 o 
  -1   7   8       50.45       -1.65     42.30 o 
   0   7   8      494.80      512.46     55.42 o 
   1   7   8        4.00        2.30     41.91 o 
   2   7   8      295.55      306.92     51.57 o 
   3   7   8        0.53       15.37     44.03 o 
   4   7   8       47.91       42.14    106.15 o 
   5   7   8       79.03      -17.67     63.47 o 
   6   7   8       94.24       13.17     84.71 o 
   7   7   8     2074.30     1977.16    129.31 o 
   8   7   8        2.90      -57.67     70.14 o 
   9   7   8      984.89      954.50    126.52 o 
 -11   8   8      189.24      191.02     47.78 o 
 -10   8   8      295.13      318.09     50.26 o 
  -9   8   8      248.50      294.66     45.94 o 
  -8   8   8      406.24      391.73     43.27 o 
  -7   8   8       10.98      -18.09     29.79 o 
  -6   8   8     2378.47     2293.58     68.90 o 
  -5   8   8      151.39      136.57     32.63 o 
  -4   8   8     1063.73     1028.64     62.46 o 
  -3   8   8     1805.46     1733.01     74.30 o 
  -2   8   8      890.14      797.46     56.44 o 
  -1   8   8     1807.39     1758.48     82.41 o 
   0   8   8      170.58      122.42     45.76 o 
   1   8   8     3241.92     3206.57    104.33 o 
   2   8   8     1313.46     1302.77     73.86 o 
   3   8   8      216.64      235.58     66.45 o 
   4   8   8      284.89      231.93     72.26 o 
   5   8   8      926.92      793.66     92.14 o 
   6   8   8     1357.03     1320.73    110.73 o 
   7   8   8       14.91      -99.58     73.18 o 
   8   8   8       22.11      -44.17    124.11 o 
   9   8   8        0.38       -1.26    153.87 o 
 -10   9   8       17.79       -8.76     38.39 o 
  -9   9   8      110.55       63.81     40.59 o 
  -8   9   8      122.39      243.84     44.23 o 
  -7   9   8        6.67       -2.34     31.75 o 
  -6   9   8      113.47       80.31     36.52 o 
  -5   9   8      304.82      344.52     47.18 o 
  -4   9   8      147.71      128.87     41.17 o 
  -3   9   8       37.71       51.96     37.94 o 
  -2   9   8        0.61       23.46     36.58 o 
  -1   9   8     2319.14     2063.95     88.04 o 
   0   9   8     2459.47     2587.84     99.24 o 
   1   9   8     2184.33     1890.15     86.18 o 
   2   9   8      557.72      528.82     75.70 o 
   3   9   8      137.63      178.26     64.99 o 
   4   9   8       27.11      -78.37     63.80 o 
   5   9   8      137.45      148.05    105.35 o 
   6   9   8        5.15      -14.26     64.95 o 
   7   9   8       50.82       37.45     74.93 o 
   8   9   8       25.21      -98.78     73.97 o 
   9   9   8       80.45       11.54     81.02 o 
 -10  10   8      894.90      762.60     62.59 o 
  -9  10   8       53.83       -8.84     37.26 o 
  -8  10   8      545.49      622.84     57.06 o 
  -7  10   8       40.35       36.55     33.22 o 
  -6  10   8      577.26      649.16     46.44 o 
  -5  10   8       10.38       55.63     38.10 o 
  -4  10   8      782.05      740.20     76.74 o 
  -3  10   8     1011.46     1062.33     63.11 o 
  -2  10   8       70.41       25.12     35.34 o 
  -1  10   8      313.31      397.43     42.48 o 
   0  10   8      123.75      176.23     47.17 o 
   1  10   8     2549.68     2442.70    135.05 o 
   2  10   8      987.81      939.32     90.74 o 
   3  10   8      395.81      449.83     77.30 o 
   4  10   8      248.55      251.67     74.19 o 
   5  10   8      313.88      353.67     81.21 o 
   6  10   8      816.33      938.38    103.02 o 
   7  10   8      163.55       92.19     75.84 o 
   8  10   8      411.57      372.45    182.55 o 
 -10  11   8       42.04       26.34     53.78 o 
  -9  11   8      592.26      394.84     72.21 o 
  -8  11   8      352.71      306.69     47.96 o 
  -7  11   8        3.61        2.10     36.02 o 
  -6  11   8      221.92      384.91     41.21 o 
  -5  11   8     1272.78     1363.59    107.09 o 
  -4  11   8     2702.96     2780.21     89.56 o 
  -3  11   8      231.06      253.78     49.36 o 
  -2  11   8        2.80      -23.81     32.37 o 
  -1  11   8       36.74       -9.48     32.85 o 
   0  11   8       37.49        8.97     41.80 o 
   1  11   8      816.38      843.63     87.60 o 
   2  11   8      884.95      844.44     87.84 o 
   3  11   8        0.96      -82.92     55.28 o 
   4  11   8      508.22      461.44     83.14 o 
   5  11   8      321.62      540.67     85.86 o 
   6  11   8      149.76      128.23     74.80 o 
   7  11   8      872.02      922.53    107.15 o 
   8  11   8        7.09     -110.40     76.24 o 
  -9  12   8       28.84       46.23     51.44 o 
  -8  12   8      451.33      482.50     53.60 o 
  -7  12   8      139.89       87.17     39.53 o 
  -6  12   8      172.12      283.99     45.64 o 
  -5  12   8      292.97      248.04     47.62 o 
  -4  12   8      123.37      195.84     45.73 o 
  -3  12   8      947.78     1027.45     63.88 o 
  -2  12   8      131.99      220.47     48.40 o 
  -1  12   8      170.47      106.56     37.07 o 
   0  12   8      399.77      312.46     72.11 o 
   1  12   8       83.80       67.50     62.27 o 
   2  12   8       15.72       25.70     79.61 o 
   3  12   8        4.99      -65.45     61.32 o 
   4  12   8       69.49      -21.13     64.85 o 
   5  12   8       58.74       68.08     94.62 o 
   6  12   8       14.15      -98.19     65.46 o 
   7  12   8      191.04      113.62     79.53 o 
   8  12   8      117.77       84.81     98.38 o 
  -9  13   8      339.25      383.56     73.45 o 
  -8  13   8       34.80       80.86     41.26 o 
  -7  13   8      870.82      821.97     61.45 o 
  -6  13   8      360.58      321.90     62.21 o 
  -5  13   8      483.36      348.37     64.12 o 
  -4  13   8      705.71      701.91     59.34 o 
  -3  13   8      524.46      514.97     54.48 o 
  -2  13   8       46.80       30.19     36.81 o 
  -1  13   8       98.86       74.53     38.50 o 
   0  13   8     1257.52     1429.18    105.70 o 
   1  13   8      181.37       55.37     63.63 o 
   2  13   8      205.90      174.56     72.65 o 
   3  13   8       87.27      130.64     79.08 o 
   4  13   8     1011.02     1029.98    102.58 o 
   5  13   8      311.64      470.27     85.39 o 
   6  13   8      333.70      231.70     80.96 o 
   7  13   8      273.24      273.84     89.15 o 
  -8  14   8      319.90      271.91     59.61 o 
  -7  14   8       20.11       36.24     39.41 o 
  -6  14   8      273.21      260.31     63.22 o 
  -5  14   8      212.43      237.53     61.29 o 
  -4  14   8      352.52      298.71     63.59 o 
  -3  14   8      171.51       74.77     56.03 o 
  -2  14   8      254.33      160.07     41.01 o 
  -1  14   8      185.05      201.59     77.58 o 
   0  14   8       28.16       23.91     65.18 o 
   1  14   8     1286.86     1246.06    103.94 o 
   2  14   8      126.75       67.59     69.14 o 
   3  14   8      552.02      492.01     84.53 o 
   4  14   8      105.18       78.54     94.36 o 
   5  14   8      225.15      224.94     81.41 o 
   6  14   8      468.37      379.49    122.77 o 
   7  14   8        2.49      -68.49     76.76 o 
  -8  15   8        3.64       35.05     52.36 o 
  -7  15   8       21.46      -81.01    128.13 o 
  -6  15   8        7.56      -36.28    107.49 o 
  -5  15   8       55.42       86.83     58.48 o 
  -4  15   8        3.15      -75.13     50.08 o 
  -3  15   8       20.32      -14.21     97.04 o 
  -2  15   8      182.19      232.13     64.45 o 
  -1  15   8       21.49      -29.43     46.81 o 
   0  15   8      257.06      216.45     74.03 o 
   1  15   8        1.18       14.25     67.84 o 
   2  15   8        4.42       30.76    110.98 o 
   3  15   8       19.10       35.52     68.97 o 
   4  15   8      253.00      124.60    134.30 o 
   5  15   8       36.75      -52.70    123.31 o 
   6  15   8      127.15      108.07    119.29 o 
  -7  16   8       37.08      -44.50     79.35 o 
  -6  16   8      902.76      904.94    108.83 o 
  -5  16   8      393.55      428.91     71.40 o 
  -4  16   8      957.22      926.86     86.37 o 
  -3  16   8      681.36      608.42     93.28 o 
  -2  16   8      513.52      412.34     73.23 o 
  -1  16   8      543.27      548.78     65.47 o 
   0  16   8        0.17      -26.18     49.91 o 
   1  16   8     1071.35     1216.72    107.99 o 
   2  16   8      128.51      106.71     75.25 o 
   3  16   8     1100.09     1127.05    110.39 o 
   4  16   8       60.21        4.00    107.22 o 
   5  16   8      100.29      161.68     81.06 o 
   6  16   8      104.96      153.01     86.30 o 
  -6  17   8        1.68       30.56     84.71 o 
  -5  17   8       13.71      -68.50     56.42 o 
  -4  17   8       40.77      -81.35     54.23 o 
  -3  17   8       48.88      -65.09     66.21 o 
  -2  17   8      282.93      349.63     72.44 o 
  -1  17   8       35.58       30.51     53.46 o 
   0  17   8      218.29      156.66     57.95 o 
   1  17   8       15.19       58.26     81.49 o 
   2  17   8       22.65     -100.56     67.04 o 
   3  17   8        0.36      -86.41     72.52 o 
   4  17   8       39.92      -46.41    152.26 o 
   5  17   8      220.87      212.13     84.72 o 
  -5  18   8       27.74        9.11     83.10 o 
  -4  18   8       73.29      -16.13     73.98 o 
  -3  18   8      266.23      218.74     71.19 o 
  -2  18   8      298.09      161.42     66.43 o 
  -1  18   8      476.18      634.59     86.09 o 
   0  18   8       46.70        4.72     86.28 o 
   1  18   8      202.61      355.29     86.16 o 
   2  18   8       79.15      242.33    130.01 o 
   3  18   8       70.08       82.50     83.28 o 
   4  18   8      202.36      198.23     87.12 o 
  -4  19   8      143.96      150.13     94.62 o 
  -3  19   8      796.01      615.30     82.69 o 
  -2  19   8      365.50      198.82    113.39 o 
  -1  19   8       38.54      -88.66     59.11 o 
   0  19   8      831.06      857.80     77.81 o 
   1  19   8      232.62      181.51    108.03 o 
   2  19   8      566.92      568.95     98.41 o 
  -1  20   8       75.18      -92.24     61.50 o 
   0  20   8        0.18      -51.13     83.48 o 
 -10   1   9      588.50      515.98     53.65 o 
  -9   1   9        5.45       14.25     31.37 o 
  -8   1   9      246.71      244.95     37.31 o 
  -7   1   9      179.41      202.74     34.06 o 
  -6   1   9     2034.91     1901.37    103.22 o 
  -5   1   9      597.50      501.11     69.72 o 
  -4   1   9      278.36      369.80    121.43 o 
  -3   1   9      282.19      300.56    108.03 o 
  -2   1   9      352.79      355.41     65.46 o 
  -1   1   9        4.48        2.49     63.53 o 
   0   1   9      468.27      522.98     49.04 o 
   1   1   9      327.83      354.31     46.82 o 
   2   1   9      177.57      133.27     41.34 o 
   3   1   9      203.02      218.48     45.20 o 
   4   1   9       98.45      150.88     44.55 o 
   5   1   9       96.83       59.84     44.81 o 
   6   1   9        4.02      -14.74     45.42 o 
   7   1   9       39.41       74.13     61.50 o 
   8   1   9     1086.86     1213.86    268.33 o 
   9   1   9       26.07      131.57    107.76 o 
 -10   2   9        1.45       75.19     37.70 o 
  -9   2   9      401.07      432.85     46.14 o 
  -8   2   9      145.32      110.85     36.37 o 
  -7   2   9      163.39      193.73     48.98 o 
  -6   2   9      246.51      233.81     43.33 o 
  -5   2   9        6.47       48.97     52.25 o 
  -4   2   9     1507.63     1564.75    193.00 o 
  -3   2   9      602.64      626.54     73.53 o 
  -2   2   9     2061.66     2073.32    111.20 o 
  -1   2   9     3071.30     3212.91    130.04 o 
   0   2   9       16.96       15.07     34.76 o 
   1   2   9      157.41      163.88     41.25 o 
   2   2   9      511.43      475.08     50.82 o 
   3   2   9       18.57       19.74     38.75 o 
   4   2   9     1901.45     1869.66     81.97 o 
   5   2   9       73.30      155.01     45.70 o 
   6   2   9      130.67      192.72     50.21 o 
   7   2   9      182.91      167.69     60.02 o 
   8   2   9       36.61       92.22     97.56 o 
   9   2   9     1065.02      925.80    232.67 o 
 -10   3   9      114.67      223.97     56.14 o 
  -9   3   9      369.04      423.54     45.20 o 
  -8   3   9        2.87       75.89     34.31 o 
  -7   3   9      250.86      234.18     43.83 o 
  -6   3   9      318.21      305.21     45.57 o 
  -5   3   9     1130.10     1127.98     88.88 o 
  -4   3   9        2.48       29.46     62.46 o 
  -3   3   9      501.42      522.07     69.53 o 
  -2   3   9      182.72      262.51     62.05 o 
  -1   3   9       31.04       -3.59     53.45 o 
   0   3   9       46.69       49.32     36.22 o 
   1   3   9       62.14       44.35     38.57 o 
   2   3   9       67.66       48.51     46.82 o 
   3   3   9      116.71      155.77     50.55 o 
   4   3   9       60.02       90.70     51.79 o 
   5   3   9      354.00      472.66     61.29 o 
   6   3   9      217.81      212.16     58.49 o 
   7   3   9      174.32       97.56     60.13 o 
   8   3   9       13.65      -18.46     81.58 o 
 -10   4   9      267.16      300.61     45.91 o 
  -9   4   9        6.94       21.37     35.32 o 
  -8   4   9      389.11      427.61     44.42 o 
  -7   4   9     1392.22     1485.70     91.16 o 
  -6   4   9      294.84      275.38     88.12 o 
  -5   4   9     1638.32     1562.66    143.27 o 
  -4   4   9      321.14      338.24     64.21 o 
  -3   4   9       28.65       -4.50     49.24 o 
  -2   4   9     1451.55     1586.40    100.58 o 
  -1   4   9      119.29       84.56     55.25 o 
   0   4   9     2610.30     2871.60    104.19 o 
   1   4   9       40.36      -25.51     42.14 o 
   2   4   9     1122.51     1217.86     76.14 o 
   3   4   9        5.64      -64.27     43.39 o 
   4   4   9      417.34      458.81     62.49 o 
   5   4   9      242.61      171.91     74.39 o 
   6   4   9      416.07      444.49     82.71 o 
   7   4   9     2101.03     2224.25    137.87 o 
   8   4   9      169.24      114.28     63.93 o 
 -10   5   9        1.24      -40.75     36.05 o 
  -9   5   9      120.56       55.69     48.67 o 
  -8   5   9      589.58      568.60     49.86 o 
  -7   5   9        6.44        1.64     45.10 o 
  -6   5   9        5.87       10.30     37.24 o 
  -5   5   9      196.22      289.80     55.53 o 
  -4   5   9      137.94      181.36     59.88 o 
  -3   5   9     1015.06      888.03     86.58 o 
  -2   5   9      200.87      173.36     56.84 o 
  -1   5   9      272.09      326.16     62.87 o 
   0   5   9      113.30      115.88     45.93 o 
   1   5   9        0.53       15.40     41.87 o 
   2   5   9      178.40      206.69     51.89 o 
   3   5   9      156.47      162.32     52.24 o 
   4   5   9      359.84      404.61     74.52 o 
   5   5   9      227.27      206.56     74.17 o 
   6   5   9      114.69       97.90     75.37 o 
   7   5   9      194.20       34.58     90.87 o 
   8   5   9        0.32      -22.59     78.00 o 
 -10   6   9      162.88      167.84     42.28 o 
  -9   6   9       88.27       44.21     36.38 o 
  -8   6   9     1163.40     1159.69     61.85 o 
  -7   6   9      956.38      896.65     66.29 o 
  -6   6   9       22.37      -53.41     35.61 o 
  -5   6   9     1099.30     1186.29    108.07 o 
  -4   6   9      102.68      173.77     57.24 o 
  -3   6   9      247.20      195.78     58.08 o 
  -2   6   9        7.33       51.16     52.28 o 
  -1   6   9        1.71      -42.95     52.81 o 
   0   6   9      109.78      146.93     48.24 o 
   1   6   9      335.48      269.84     51.66 o 
   2   6   9      927.71      887.99     69.84 o 
   3   6   9       88.36       69.63     48.35 o 
   4   6   9      214.26      236.13     71.57 o 
   5   6   9       25.94      -40.70     68.33 o 
   6   6   9        5.72       16.60     69.59 o 
   7   6   9      206.44      263.99     83.66 o 
   8   6   9      799.62      736.26    106.21 o 
 -10   7   9      126.29      110.61     47.73 o 
  -9   7   9       98.30       24.53     52.54 o 
  -8   7   9      161.98      103.96     37.29 o 
  -7   7   9      642.08      590.30     58.81 o 
  -6   7   9      211.03      271.68     48.68 o 
  -5   7   9       31.68       -2.09     38.24 o 
  -4   7   9      619.64      599.45     80.95 o 
  -3   7   9      964.81     1297.26    141.53 o 
  -2   7   9     2618.28     2528.12    175.04 o 
  -1   7   9      275.08      307.01     63.63 o 
   0   7   9       55.34       19.68     45.83 o 
   1   7   9      548.00      560.73     60.62 o 
   2   7   9      307.48      323.26     54.90 o 
   3   7   9     1602.23     1614.80    114.03 o 
   4   7   9       69.97       88.59     77.20 o 
   5   7   9     1103.29     1064.27    106.70 o 
   6   7   9      479.66      438.83     88.97 o 
   7   7   9      707.91      612.44    180.94 o 
   8   7   9       87.46       17.80     79.08 o 
  -9   8   9      272.72      184.77     65.54 o 
  -8   8   9      119.88      142.96     38.76 o 
  -7   8   9       28.77      128.10     45.60 o 
  -6   8   9       13.14      -33.23     39.68 o 
  -5   8   9      213.16      130.51     43.04 o 
  -4   8   9       49.42       16.36     73.18 o 
  -3   8   9       19.52       92.35     58.32 o 
  -2   8   9       96.51      102.59     55.90 o 
  -1   8   9      152.14      165.71     59.61 o 
   0   8   9      180.50      162.80     49.60 o 
   1   8   9       67.38        9.95     45.35 o 
   2   8   9      375.94      393.69     57.78 o 
   3   8   9       25.82       17.71    135.10 o 
   4   8   9       12.47       88.98     69.00 o 
   5   8   9      265.72      261.34     80.91 o 
   6   8   9       28.33       33.79    253.85 o 
   7   8   9       13.65      -89.80     94.62 o 
   8   8   9       36.24      -88.99     94.36 o 
  -9   9   9      384.33      404.50     52.79 o 
  -8   9   9      142.22      114.13     46.67 o 
  -7   9   9        4.64        8.34     44.17 o 
  -6   9   9     1352.40     1369.79     76.38 o 
  -5   9   9      112.46      131.47     43.25 o 
  -4   9   9     1572.16     1463.75     74.71 o 
  -3   9   9        0.22       47.26     68.35 o 
  -2   9   9      638.24      531.60     72.36 o 
  -1   9   9       25.31       68.85     52.75 o 
   0   9   9     2160.37     2417.96    134.94 o 
   1   9   9     4047.94     4106.50    191.22 o 
   2   9   9      565.69      462.61     79.46 o 
   3   9   9      448.96      538.42     95.96 o 
   4   9   9        1.64       93.16     70.99 o 
   5   9   9       68.44       62.11     76.89 o 
   6   9   9      676.87      635.01    100.19 o 
   7   9   9      527.16      521.96     99.79 o 
  -9  10   9       59.89       39.92     43.23 o 
  -8  10   9       22.12      -51.10     50.36 o 
  -7  10   9      184.65      175.42     62.90 o 
  -6  10   9       54.16       -7.35     41.21 o 
  -5  10   9      218.77      219.73     47.18 o 
  -4  10   9       60.38       62.20     42.81 o 
  -3  10   9     1170.88     1181.39     91.04 o 
  -2  10   9      164.53      186.73     76.13 o 
  -1  10   9      135.62       18.60     53.73 o 
   0  10   9       65.74       34.63     47.23 o 
   1  10   9       61.57      143.12     66.84 o 
   2  10   9      165.45      136.28     71.12 o 
   3  10   9      406.35      320.82     95.70 o 
   4  10   9      172.99      221.00     83.03 o 
   5  10   9        1.26     -125.19    125.18 o 
   6  10   9      521.80      313.97     89.72 o 
   7  10   9       17.23       35.68     82.02 o 
  -8  11   9       94.34      210.12     66.75 o 
  -7  11   9       96.19       -1.19     53.78 o 
  -6  11   9        1.33       -2.25     42.09 o 
  -5  11   9       69.32       37.78     56.93 o 
  -4  11   9      413.02      482.06     56.37 o 
  -3  11   9       56.52       31.73    110.98 o 
  -2  11   9      539.06      464.57     70.72 o 
  -1  11   9      163.92      108.09     56.03 o 
   0  11   9      894.74     1026.32     82.94 o 
   1  11   9      262.66      407.66    130.54 o 
   2  11   9      239.08      128.43     71.31 o 
   3  11   9      124.17      164.01     83.10 o 
   4  11   9        3.39       52.74     74.23 o 
   5  11   9      150.83       45.89     95.70 o 
   6  11   9       68.91        9.95    240.18 o 
  -8  12   9      130.46      129.13     60.24 o 
  -7  12   9      404.60      328.48     85.51 o 
  -6  12   9        1.90      -61.91     41.27 o 
  -5  12   9      936.67      823.30     66.15 o 
  -4  12   9      379.12      342.00     52.18 o 
  -3  12   9      236.78      241.87     63.75 o 
  -2  12   9       33.14      -22.72     98.11 o 
  -1  12   9      366.99      282.08     62.21 o 
   0  12   9        2.42      -21.35     65.59 o 
   1  12   9      587.48      452.46    138.59 o 
   2  12   9      229.23      105.32     74.13 o 
   3  12   9       21.92       -8.94     68.89 o 
   4  12   9        3.70       72.12     77.76 o 
   5  12   9       39.19      -55.64     76.17 o 
   6  12   9      639.57      504.01     98.99 o 
  -7  13   9      206.46      146.94     64.87 o 
  -6  13   9      244.77       74.75     59.43 o 
  -5  13   9       18.71       62.02     44.48 o 
  -4  13   9      359.27      361.80     64.93 o 
  -3  13   9       34.29       31.57    122.50 o 
  -2  13   9       10.08       -9.23     56.29 o 
  -1  13   9      325.77      371.53    109.90 o 
   0  13   9        8.34      -45.99     90.60 o 
   1  13   9       12.28      -24.79     67.47 o 
   2  13   9      258.23      231.42     76.75 o 
   3  13   9      174.28      122.42    130.28 o 
   4  13   9        1.21      -51.05     74.57 o 
   5  13   9       32.18       16.99     78.62 o 
  -7  14   9       76.70       64.72    112.05 o 
  -6  14   9       29.15        0.18     54.35 o 
  -5  14   9      500.59      632.46     76.19 o 
  -4  14   9        0.08      -37.97     54.20 o 
  -3  14   9      255.90      270.07     81.49 o 
  -2  14   9      154.56      107.20     59.75 o 
  -1  14   9        9.12       73.45     92.75 o 
   0  14   9      211.48      371.29    103.20 o 
   1  14   9       23.08       53.56     75.41 o 
   2  14   9       19.89       16.59    130.01 o 
   3  14   9      366.36      292.07     84.48 o 
   4  14   9      119.05      187.32     84.29 o 
   5  14   9      175.42       -2.71    115.80 o 
  -6  15   9      313.47      381.30     72.05 o 
  -5  15   9       35.47       21.61     59.25 o 
  -4  15   9      482.32      478.75     74.84 o 
  -3  15   9       97.13       74.57     60.73 o 
  -2  15   9      888.50      931.77    136.17 o 
  -1  15   9        3.26       76.13     94.89 o 
   0  15   9      957.43      957.87    103.79 o 
   1  15   9      328.42      277.62     85.75 o 
   2  15   9       47.38       69.85     78.83 o 
   3  15   9     1497.71     1677.01    129.59 o 
   4  15   9        6.01      -22.98     81.52 o 
  -5  16   9        1.46      -83.55     55.70 o 
  -4  16   9       30.96       70.96     63.51 o 
  -3  16   9       13.36      -86.45     57.63 o 
  -2  16   9       11.12     -125.45     83.63 o 
  -1  16   9       90.25       80.49     74.61 o 
   0  16   9        0.95      -77.20     82.56 o 
   1  16   9        1.42      -31.42     82.56 o 
   2  16   9        2.11     -112.46     75.74 o 
   3  16   9       80.05       68.15     92.21 o 
  -3  17   9        5.35      -86.33     63.35 o 
  -2  17   9      153.31      213.91    113.66 o 
  -1  17   9      500.47      662.74     99.57 o 
   0  17   9      170.47      195.45     83.72 o 
   1  17   9      453.48      524.00     97.84 o 
   2  17   9        3.07     -108.60     72.40 o 
  -9   0  10      515.50      378.59     65.80 o 
  -8   0  10       72.91      188.71     93.28 o 
  -7   0  10      314.85      142.07     90.07 o 
  -6   0  10      502.99      558.63    108.83 o 
  -5   0  10       72.76       78.27     91.68 o 
  -4   0  10     1317.81     1561.71    153.33 o 
  -3   0  10        0.57       30.02     83.63 o 
  -2   0  10      632.20      664.78    116.87 o 
  -1   0  10      178.14       73.45     84.71 o 
   0   0  10       13.82      123.31     89.00 o 
   1   0  10       41.34      139.81     62.05 o 
   2   0  10      759.85      817.24     92.10 o 
   3   0  10     5251.15     5050.20    169.76 o 
   4   0  10      183.55       23.92    114.73 o 
   5   0  10      615.62      657.06     92.13 o 
   6   0  10      246.67      231.68     79.94 o 
   7   0  10      562.11      650.31    146.90 o 
  -9   1  10       90.57      151.22     48.89 o 
  -8   1  10        7.33       73.66    174.51 o 
  -7   1  10       53.51       61.86     57.91 o 
  -6   1  10      456.99      581.18     78.47 o 
  -5   1  10      198.75      195.44     64.91 o 
  -4   1  10        0.89       34.40     58.90 o 
  -3   1  10      117.28      128.35     60.95 o 
  -2   1  10        8.58        7.84     54.87 o 
  -1   1  10      638.05      640.96     79.50 o 
   0   1  10        4.39        2.21     57.74 o 
   1   1  10      356.71      416.51     52.55 o 
   2   1  10       42.74      -37.70     42.55 o 
   3   1  10       12.04       12.80     43.55 o 
   4   1  10       96.57      103.04     48.28 o 
   5   1  10        7.06      -56.87     67.32 o 
   6   1  10      329.23      298.36     58.39 o 
   7   1  10      196.40      192.82     69.04 o 
  -9   2  10       47.19       48.42     43.81 o 
  -8   2  10      781.13      899.15     89.76 o 
  -7   2  10      177.07      240.04     67.63 o 
  -6   2  10      150.57      135.01     62.90 o 
  -5   2  10      214.46      145.13     63.43 o 
  -4   2  10     1483.86     1621.76    162.98 o 
  -3   2  10       70.52      154.74     62.12 o 
  -2   2  10      304.35      411.38     72.56 o 
  -1   2  10       75.36       29.49     60.31 o 
   0   2  10      462.31      495.94     96.50 o 
   1   2  10      513.40      536.17     55.81 o 
   2   2  10       19.60      -20.55     42.34 o 
   3   2  10      266.47      300.74     52.50 o 
   4   2  10        3.82       54.52     53.55 o 
   5   2  10      138.88       88.33     72.20 o 
   6   2  10       87.31       74.11     61.22 o 
   7   2  10      625.11      714.59     84.81 o 
  -9   3  10      496.23      540.07     61.15 o 
  -8   3  10       86.70      109.33     59.22 o 
  -7   3  10       29.66       73.50     61.79 o 
  -6   3  10      945.10      926.07     91.67 o 
  -5   3  10      958.09     1234.87     97.79 o 
  -4   3  10       42.80      103.60     60.53 o 
  -3   3  10      960.64     1043.29    123.04 o 
  -2   3  10      139.12      169.46     87.39 o 
  -1   3  10     2331.87     2453.34    124.96 o 
   0   3  10       71.15       -3.86     60.44 o 
   1   3  10       32.40       36.94     41.81 o 
   2   3  10      672.13      786.48     62.38 o 
   3   3  10      502.16      599.17     60.29 o 
   4   3  10      617.45      607.81     70.11 o 
   5   3  10      160.07       57.02     70.56 o 
   6   3  10      708.56      840.37     85.51 o 
   7   3  10      121.63      164.27     67.35 o 
  -9   4  10        0.66      -26.61     42.52 o 
  -8   4  10      529.82      451.70     77.33 o 
  -7   4  10       69.67      171.32     67.84 o 
  -6   4  10      144.50      182.92     65.20 o 
  -5   4  10        4.14      -41.54     57.15 o 
  -4   4  10       71.58      164.78     63.40 o 
  -3   4  10      137.84      195.87     63.02 o 
  -2   4  10       89.49       98.69     63.81 o 
  -1   4  10      199.35      158.25     64.12 o 
   0   4  10      300.27      277.88     70.07 o 
   1   4  10       10.59       17.81     47.05 o 
   2   4  10       94.13       96.02     57.80 o 
   3   4  10      286.86      347.33     52.89 o 
   4   4  10      105.82       99.18     48.29 o 
   5   4  10       14.84      -57.76     55.79 o 
   6   4  10        8.64      -62.95    147.92 o 
   7   4  10       52.95       -6.52     99.30 o 
  -8   5  10      987.29      945.73     71.07 o 
  -7   5  10        7.38       60.05     61.70 o 
  -6   5  10     1066.01      859.55     88.49 o 
  -5   5  10     1704.95     1983.54    119.79 o 
  -4   5  10      713.94      664.38     82.44 o 
  -3   5  10      896.44     1289.24     99.62 o 
  -2   5  10       10.30      -44.00     56.77 o 
  -1   5  10     1641.20     1932.70    114.33 o 
   0   5  10        5.93      -81.74     54.50 o 
   1   5  10      114.61      192.02     56.44 o 
   2   5  10      319.50      283.33     60.73 o 
   3   5  10      260.24      212.69     57.85 o 
   4   5  10       51.14        2.97    103.74 o 
   5   5  10      349.87      465.82     91.68 o 
   6   5  10       37.16      -40.24     75.28 o 
  -8   6  10      132.33      180.23     50.15 o 
  -7   6  10      639.52      685.14    212.30 o 
  -6   6  10      237.72      309.03     68.50 o 
  -5   6  10      862.80      975.00     92.21 o 
  -4   6  10       29.51        8.54     57.70 o 
  -3   6  10      326.91      421.26     72.11 o 
  -2   6  10      794.83      832.70     88.82 o 
  -1   6  10       13.15       36.14     61.51 o 
   0   6  10     1920.33     1983.24    116.67 o 
   1   6  10       42.89       37.02     52.28 o 
   2   6  10      107.43       76.92     58.45 o 
   3   6  10       57.17       12.44     71.29 o 
   4   6  10        0.55      104.98     77.09 o 
   5   6  10       59.00      -40.81     76.66 o 
   6   6  10        1.55       46.07    153.60 o 
  -8   7  10      202.59      212.84     95.15 o 
  -7   7  10       17.90       60.43     60.60 o 
  -6   7  10      884.77      927.52     91.70 o 
  -5   7  10      149.69      243.87     69.96 o 
  -4   7  10     1466.17     1522.34    107.09 o 
  -3   7  10      213.35      210.96     65.75 o 
  -2   7  10        2.27      -81.02     54.02 o 
  -1   7  10       19.11       42.65     60.22 o 
   0   7  10       77.49      184.80     64.27 o 
   1   7  10      188.58      290.68     59.79 o 
   2   7  10       20.23       29.49     52.51 o 
   3   7  10       71.41      -32.72     71.08 o 
   4   7  10       30.53       12.34    120.89 o 
   5   7  10       21.42      -49.05     74.71 o 
   6   7  10       42.70       88.82    116.61 o 
  -8   8  10      141.14      183.86     52.14 o 
  -7   8  10       59.24      107.91     82.56 o 
  -6   8  10      186.47      338.70     71.98 o 
  -5   8  10     1151.88     1125.46     97.19 o 
  -4   8  10      336.13      341.91     70.43 o 
  -3   8  10        7.90       34.43     66.48 o 
  -2   8  10      687.89      694.30    115.53 o 
  -1   8  10       92.95      141.37     63.63 o 
   0   8  10     1245.50     1251.52     99.12 o 
   1   8  10      181.58      247.73     57.83 o 
   2   8  10      377.67      389.94     86.07 o 
   3   8  10       44.50       22.12     72.60 o 
   4   8  10      390.36      312.79     89.84 o 
   5   8  10      389.87      383.61     94.34 o 
  -7   9  10      200.45      116.10     50.55 o 
  -6   9  10        9.60      -39.88     58.20 o 
  -5   9  10        7.01      -47.80     57.80 o 
  -4   9  10       81.26      136.09     64.91 o 
  -3   9  10      648.48      808.19     87.10 o 
  -2   9  10     1237.05     1511.45    107.31 o 
  -1   9  10      103.63       66.66     77.74 o 
   0   9  10       14.22      122.53     63.97 o 
   1   9  10      622.62      561.33    147.70 o 
   2   9  10      157.75      164.69     77.52 o 
   3   9  10       49.86       99.82     76.68 o 
   4   9  10       97.21      -28.16     74.67 o 
   5   9  10       15.89      -91.85     79.23 o 
  -7  10  10       56.25       60.13     70.62 o 
  -6  10  10      132.09      260.14     69.30 o 
  -5  10  10      537.65      596.89     79.69 o 
  -4  10  10      371.32      475.46     75.28 o 
  -3  10  10        8.23      -26.66     56.75 o 
  -2  10  10      685.53      625.79    110.98 o 
  -1  10  10     1521.89     1370.98    101.25 o 
   0  10  10      788.09      714.49     83.58 o 
   1  10  10      312.23      197.07     79.02 o 
   2  10  10       89.33      106.28     77.13 o 
   3  10  10      763.54      750.95    101.81 o 
   4  10  10      196.84      158.73     85.05 o 
   5  10  10       40.32      -58.67     78.92 o 
  -6  11  10      460.56      531.96     81.51 o 
  -5  11  10      115.24       45.72     60.30 o 
  -4  11  10      125.61      158.90     65.94 o 
  -3  11  10       86.08       57.94     62.79 o 
  -2  11  10      788.42      901.06     96.50 o 
  -1  11  10       19.53       32.86     65.94 o 
   0  11  10       17.68      230.53    102.40 o 
   1  11  10     1442.42     1487.58    120.58 o 
   2  11  10     1599.11     1246.53    190.86 o 
   3  11  10      161.51      -32.44    121.43 o 
   4  11  10        3.00      -57.60    227.31 o 
  -5  12  10      142.85      160.30     66.98 o 
  -4  12  10      386.16      491.02    191.66 o 
  -3  12  10      230.39      247.34     70.02 o 
  -2  12  10       18.31       71.64     62.21 o 
  -1  12  10      239.93      258.94    114.73 o 
   0  12  10       23.23      -30.56     95.96 o 
   1  12  10      653.63      450.92     91.25 o 
   2  12  10      211.68      285.31     85.80 o 
   3  12  10       25.25     -105.55     77.17 o 
  -5  13  10      277.92      249.66     70.40 o 
  -4  13  10      371.21      421.59     77.16 o 
  -3  13  10      400.87      499.08     79.08 o 
  -2  13  10        9.73      145.18     79.61 o 
  -1  13  10      193.42      303.98    109.37 o 
   0  13  10        1.95      -99.72     95.96 o 
   1  13  10      255.73      105.66    145.56 o 
   2  13  10      265.10      260.40     87.39 o 
  -3  14  10       64.19       90.13     65.29 o 
  -2  14  10       31.26        8.58    100.79 o 
  -1  14  10        0.62      213.91    108.30 o 
   0  14  10      218.19      216.59    112.05 o 
   1  14  10       15.10     -126.28     84.71 o 
  -7   1  11      759.68      861.37     92.67 o 
  -6   1  11       13.25      123.99    110.44 o 
  -5   1  11      654.82      651.27    105.35 o 
  -4   1  11      382.23      423.20     77.33 o 
  -3   1  11      227.67      271.83     74.71 o 
  -2   1  11      689.95      772.59     94.11 o 
  -1   1  11      717.90      606.80     88.77 o 
   0   1  11      635.98      833.10     95.27 o 
   1   1  11      407.63      342.79     80.42 o 
   2   1  11      521.29      454.00     84.32 o 
   3   1  11      283.41      305.72     65.97 o 
   4   1  11      626.08      604.82     68.69 o 
  -6   2  11      657.56      653.64    105.35 o 
  -5   2  11      753.44      897.46     95.91 o 
  -4   2  11      134.35      233.02     75.59 o 
  -3   2  11       12.67      105.35     73.98 o 
  -2   2  11      955.94     1005.03    100.67 o 
  -1   2  11      180.88      245.94     76.18 o 
   0   2  11      123.16       97.32     73.79 o 
   1   2  11      349.23      408.14    152.52 o 
   2   2  11      124.03      282.09     79.88 o 
   3   2  11      585.88      507.00     69.83 o 
   4   2  11       15.33       45.49     53.57 o 
  -6   3  11       59.83      221.78     70.13 o 
  -5   3  11       98.14      289.39    146.63 o 
  -4   3  11      196.80      261.98     77.33 o 
  -3   3  11        0.90       -1.05     65.58 o 
  -2   3  11        2.98       77.71     69.35 o 
  -1   3  11        0.30       21.28     64.56 o 
   0   3  11      134.42      174.66     76.89 o 
   1   3  11        0.69       65.57     68.77 o 
   2   3  11        3.00      -42.83     55.27 o 
   3   3  11        3.91       -4.74     65.46 o 
   4   3  11       34.69       73.39     55.38 o 
  -6   4  11     1175.39     1336.91    171.29 o 
  -5   4  11      153.47      194.06     70.78 o 
  -4   4  11      428.70      466.20     81.88 o 
  -3   4  11      761.42     1043.77    100.08 o 
  -2   4  11      204.53      418.65     81.38 o 
  -1   4  11     1335.61     1501.82    114.47 o 
   0   4  11      282.19      212.89     74.48 o 
   1   4  11      183.26      187.98     73.79 o 
   2   4  11       27.56       50.29     66.44 o 
   3   4  11       61.35       27.98     85.27 o 
   4   4  11      259.98      330.24     73.27 o 
  -6   5  11        8.23      -25.11    106.69 o 
  -5   5  11      112.35      256.52     73.85 o 
  -4   5  11       49.91      134.17     68.60 o 
  -3   5  11      368.10      365.47     77.13 o 
  -2   5  11       42.59       40.75     66.60 o 
  -1   5  11      250.06      312.43     76.86 o 
   0   5  11      330.20      314.17    104.81 o 
   1   5  11       17.82       37.42     72.74 o 
   2   5  11      522.84      442.98     71.66 o 
   3   5  11        0.12      -17.54     72.82 o 
   4   5  11      291.31      365.13     73.43 o 
  -6   6  11      607.34      729.31     90.97 o 
  -5   6  11       48.40       64.97     65.91 o 
  -4   6  11      244.11      377.48     79.39 o 
  -3   6  11       13.67       24.61     92.75 o 
  -2   6  11      431.70      453.86     84.45 o 
  -1   6  11     1101.74     1114.87    103.32 o 
   0   6  11       17.27       78.16     68.85 o 
   1   6  11       94.00      281.02     76.96 o 
   2   6  11        5.35        3.25     94.64 o 
   3   6  11      157.84      138.39    108.56 o 
  -5   7  11      664.25      591.63     86.44 o 
  -4   7  11      220.20      301.86     76.93 o 
  -3   7  11      930.83      954.39     97.42 o 
  -2   7  11      285.39      252.78     74.03 o 
  -1   7  11       80.21       73.81    136.44 o 
   0   7  11      162.12      190.50     69.00 o 
   1   7  11        8.02       -8.55     67.22 o 
   2   7  11      534.87      655.48    103.85 o 
   3   7  11       69.20      -84.30     93.28 o 
  -5   8  11       37.79       81.77    123.31 o 
  -4   8  11      112.71      140.92     71.45 o 
  -3   8  11       31.14      181.92     71.75 o 
  -2   8  11       35.35      123.31     90.87 o 
  -1   8  11        0.03      123.38     67.65 o 
   0   8  11       15.43       42.25     80.42 o 
   1   8  11      343.81      248.22    121.70 o 
   2   8  11       27.70       -7.18     80.10 o 
  -4   9  11      268.44      317.43     76.17 o 
  -3   9  11        2.55       13.17     91.94 o 
  -2   9  11        6.56       50.90    117.95 o 
  -1   9  11      318.78      449.09     82.42 o 
   0   9  11      970.54     1048.37    138.59 o 
   1   9  11      344.54      464.28    129.74 o 
   2   9  11       93.24     -115.73     77.16 o 
  -3  10  11       64.36       84.02     70.68 o 
  -2  10  11      163.57      197.08     73.43 o 
  -1  10  11      297.25      482.58    119.29 o 
   0  10  11        3.64      114.19    108.83 o 
                                                 
